# Supplementary material for: N-(3-Bromo­phen­yl)acetamide
Source: Acta Crystallogr Sect E Struct Rep Online. 2009 Apr 18;65(Pt 5):o1039. doi: 10.1107/S1600536809013294 (PMC2977722; doi:10.1107/S1600536809013294)
Supplement: Supplementary file 2 [file e-65-o1039-Isup2.hkl]

# 
# h,k,l, Fc-squared, Fo-squared, sigma(Fo-squared) and status flag 
# 
data_I
_shelx_title ' GA2 P212121' 
_shelx_refln_list_code          4 
_shelx_F_calc_maximum      210.25 
_exptl_crystal_F_000       848.00 
_reflns_d_resolution_high  0.8000 
 
loop_ 
 _symmetry_equiv_pos_as_xyz 
 'x, y, z' 
 '-x+1/2, -y, z+1/2' 
 'x+1/2, -y+1/2, -z' 
 '-x, y+1/2, -z+1/2' 
 
_cell_length_a     4.7836 
_cell_length_b    18.7650 
_cell_length_c    19.3790 
_cell_angle_alpha  90.000 
_cell_angle_beta   90.000 
_cell_angle_gamma  90.000 
 
_shelx_F_squared_multiplier     1.000 
 
loop_ 
 _refln_index_h 
 _refln_index_k 
 _refln_index_l 
 _refln_F_squared_calc 
 _refln_F_squared_meas 
 _refln_F_squared_sigma 
 _refln_observed_status 
   2   0   0     2950.03     2672.07     28.04 o 
   4   0   0      167.22      138.64     32.90 o 
   1   1   0      894.09      920.10      5.75 o 
   2   1   0     1827.17     1822.47      7.73 o 
   3   1   0     1514.11     1581.97     38.15 o 
   4   1   0        0.31       -3.99     20.90 o 
   5   1   0        7.69       17.90     28.52 o 
   1   2   0     7395.25     7464.29    164.61 o 
   2   2   0     2763.48     2567.56     12.66 o 
   3   2   0     1514.03     1623.59     30.00 o 
   4   2   0        9.59       14.60     20.84 o 
   5   2   0        4.05       40.83     43.98 o 
   1   3   0    23997.19    22039.03    104.75 o 
   2   3   0      641.22      618.32      8.28 o 
   3   3   0      182.52      146.72     12.97 o 
   4   3   0      337.95      371.67     23.75 o 
   5   3   0       12.76       23.88     43.00 o 
   0   4   0     5804.85     5435.08     92.66 o 
   1   4   0     3444.09     3422.75     35.40 o 
   2   4   0      203.60      207.26      6.47 o 
   3   4   0       46.15       22.74     11.28 o 
   4   4   0       32.00       25.10     23.40 o 
   5   4   0       48.48       47.53     38.38 o 
   1   5   0    13230.06    13051.81     65.68 o 
   2   5   0     1599.81     1581.18     11.35 o 
   3   5   0     1783.41     1893.70     26.34 o 
   4   5   0       35.18       19.15     22.75 o 
   5   5   0       94.71       71.59     49.10 o 
   0   6   0    12090.84    12028.57     28.69 o 
   1   6   0      179.50      177.28      5.44 o 
   2   6   0     1700.31     1618.73     12.59 o 
   3   6   0      173.42      183.32     13.23 o 
   4   6   0       18.93      -11.36     35.83 o 
   5   6   0       30.72       41.46     43.86 o 
   1   7   0       12.97       11.12      5.23 o 
   2   7   0      520.62      588.84     10.31 o 
   3   7   0      481.47      487.12     12.96 o 
   4   7   0      163.85      206.09     27.28 o 
   5   7   0       40.55       97.28     44.35 o 
   0   8   0    44205.51    40943.18     96.58 o 
   1   8   0       19.60       10.25      5.89 o 
   2   8   0     3544.83     3487.13     30.28 o 
   3   8   0      117.16       78.18     14.06 o 
   4   8   0       45.58       21.38     21.35 o 
   5   8   0       48.44       23.36     34.26 o 
   1   9   0      587.63      552.61      8.56 o 
   2   9   0      561.91      560.56     11.04 o 
   3   9   0        4.80       10.90     14.46 o 
   4   9   0       27.54       17.40     20.92 o 
   5   9   0        5.25        1.12     30.10 o 
   0  10   0      257.26      206.92     16.00 o 
   1  10   0      420.88      417.60      8.62 o 
   2  10   0      582.73      544.24     14.18 o 
   3  10   0      246.07      285.36     16.36 o 
   4  10   0       10.74       21.96     18.10 o 
   5  10   0      116.81       75.49     32.35 o 
   1  11   0    10039.51     9457.20    111.49 o 
   2  11   0      247.28      218.83     13.83 o 
   3  11   0       11.78       18.35     15.59 o 
   4  11   0       17.19       28.32     19.02 o 
   5  11   0       29.65       27.68     31.75 o 
   0  12   0      378.31      398.66     28.43 o 
   1  12   0     1124.82     1102.13     22.48 o 
   2  12   0      233.14      216.75     14.94 o 
   3  12   0      274.15      240.98     17.08 o 
   4  12   0       24.75       53.12     19.78 o 
   5  12   0        2.30       29.75     57.90 o 
   1  13   0     1843.83     1625.80     53.58 o 
   2  13   0      959.88      833.55     26.60 o 
   3  13   0     1038.80     1074.75     22.13 o 
   4  13   0       73.90       70.69     19.88 o 
   0  14   0    11109.38    11524.63     88.05 o 
   1  14   0       20.31        6.60     13.80 o 
   2  14   0       22.62       22.53     16.64 o 
   3  14   0        3.30        0.26     17.90 o 
   4  14   0       45.79       36.10     44.14 o 
   1  15   0        9.71        1.18     19.67 o 
   2  15   0        0.30      -13.86     17.72 o 
   3  15   0        6.75       11.55     19.24 o 
   4  15   0        2.02       12.28     35.40 o 
   0  16   0     2286.70     2019.93     49.51 o 
   1  16   0      317.66      311.76     23.19 o 
   2  16   0      270.83      321.63     19.43 o 
   3  16   0       92.46       82.95     23.68 o 
   4  16   0        4.30        9.11     32.64 o 
   1  17   0      261.83      319.09     32.59 o 
   2  17   0       32.67       38.72     21.99 o 
   3  17   0        5.91        8.97     58.27 o 
   4  17   0       45.86       42.98     48.72 o 
   0  18   0       51.13       34.82     41.63 o 
   1  18   0       19.59       73.25     50.74 o 
   2  18   0       97.14      133.83     43.38 o 
   3  18   0       75.28       73.90     53.23 o 
   1  19   0      842.78      919.52     58.63 o 
   2  19   0       49.87      110.54     53.03 o 
   3  19   0        4.49       -3.04     56.62 o 
   0  20   0        4.41      -34.01     43.62 o 
   1  20   0      164.55      128.40     52.11 o 
   2  20   0       28.32       59.64     59.09 o 
   1  21   0       75.93       16.94     47.65 o 
   2  21   0       82.52       25.23     60.72 o 
   0  22   0      346.67      325.29     52.85 o 
   1  22   0        0.28      -11.66     59.93 o 
   1  23   0        0.21        7.55     60.20 o 
   1   0   1      815.29      873.90      8.71 o 
   2   0   1    10417.36    10283.32     39.08 o 
   3   0   1      367.70      409.40     19.26 o 
   4   0   1      481.61      562.87     25.84 o 
   5   0   1       17.48       28.97     25.64 o 
  -5   1   1       14.84       17.25     41.93 o 
  -4   1   1      186.65      216.85     22.37 o 
  -3   1   1      658.11      578.54     19.51 o 
  -2   1   1      538.32      520.99      6.11 o 
  -1   1   1     5109.72     5169.20     33.33 o 
   1   1   1     4708.24     4791.37     29.84 o 
   2   1   1      471.94      477.25      6.99 o 
   3   1   1      663.92      596.72     23.75 o 
   4   1   1      215.50      237.28     23.38 o 
   5   1   1       12.85       45.02     28.85 o 
  -5   2   1        3.07      -16.66     43.88 o 
  -4   2   1      103.74      102.98     21.04 o 
  -3   2   1       56.83       30.59     11.16 o 
  -2   2   1     2660.82     2718.34     19.47 o 
  -1   2   1     4328.17     4405.06     16.62 o 
   0   2   1     2465.08     2585.53     16.10 o 
   1   2   1     4855.38     4851.93     19.22 o 
   2   2   1     2583.52     2681.16     19.49 o 
   3   2   1       54.76       44.25     11.50 o 
   4   2   1      150.69      155.79     22.83 o 
   5   2   1        3.57        6.86     42.91 o 
  -5   3   1       13.70       59.52     45.19 o 
  -4   3   1       10.00       18.44     19.98 o 
  -3   3   1     2971.61     2916.37     20.54 o 
  -2   3   1      738.62      718.92     10.81 o 
  -1   3   1     1607.13     1695.45     18.57 o 
   0   3   1      721.89      777.10     12.11 o 
   1   3   1     1549.82     1620.85     17.32 o 
   2   3   1      808.96      774.05      6.88 o 
   3   3   1     2466.99     2514.63     22.15 o 
   4   3   1        6.00       19.65     21.72 o 
   5   3   1       10.37       -4.30     27.36 o 
  -5   4   1       28.95       24.73     39.24 o 
  -4   4   1      172.90      129.92     34.24 o 
  -3   4   1      898.47      901.46     19.61 o 
  -2   4   1      100.38       85.03      6.73 o 
  -1   4   1     2044.81     2134.61     13.45 o 
   0   4   1     2999.53     2940.11     53.22 o 
   1   4   1     2362.11     2412.02     17.11 o 
   2   4   1       90.58       89.53      5.36 o 
   3   4   1      917.36      956.26     14.16 o 
   4   4   1      161.12      129.10     24.45 o 
   5   4   1       28.12      -13.63     44.22 o 
  -5   5   1       37.57       55.37     46.11 o 
  -4   5   1       79.65       36.18     38.83 o 
  -3   5   1      969.18     1010.17     13.36 o 
  -2   5   1      376.01      399.96      7.84 o 
  -1   5   1     4799.41     5023.38     66.83 o 
   0   5   1     6848.33     6753.37     60.24 o 
   1   5   1     4710.35     4908.70     27.73 o 
   2   5   1      273.56      294.99      6.26 o 
   3   5   1     1000.03     1034.10     16.15 o 
   4   5   1       84.04       27.97     36.08 o 
   5   5   1       33.77       34.90     44.79 o 
  -5   6   1       33.25       51.97     43.42 o 
  -4   6   1      273.16      288.27     36.84 o 
  -3   6   1       50.21       56.66     12.11 o 
  -2   6   1     3488.04     3386.09     16.07 o 
  -1   6   1      853.50      829.59     14.07 o 
   0   6   1      598.25      629.81      6.18 o 
   1   6   1      690.26      680.97      6.95 o 
   2   6   1     3798.48     3592.90     29.87 o 
   3   6   1       72.34       82.57     12.53 o 
   4   6   1      274.30      253.11     43.18 o 
   5   6   1       26.35      -16.41     50.17 o 
  -5   7   1      135.89      123.76     51.64 o 
  -4   7   1       43.13       54.00     25.53 o 
  -3   7   1      162.62      150.46     14.19 o 
  -2   7   1      454.37      446.83      9.65 o 
  -1   7   1     1803.15     1856.56     38.84 o 
   0   7   1     2564.62     2461.62     12.56 o 
   1   7   1     1666.95     1761.20     23.83 o 
   2   7   1      443.16      415.43      9.84 o 
   3   7   1      200.72      207.81     13.30 o 
   4   7   1       45.38       45.59     26.21 o 
   5   7   1      140.13       73.54     50.08 o 
  -5   8   1       22.73        0.38     31.53 o 
  -4   8   1      116.38      125.08     21.51 o 
  -3   8   1       47.30       57.29     14.22 o 
  -2   8   1     5050.28     5177.69     38.35 o 
  -1   8   1      817.77      797.52     11.89 o 
   0   8   1      160.51      162.09      8.72 o 
   1   8   1     1009.14     1022.61      9.21 o 
   2   8   1     5065.24     5050.16     35.45 o 
   3   8   1       70.28      101.57     11.62 o 
   4   8   1      132.22      147.56     21.11 o 
   5   8   1       24.85      -22.91     31.93 o 
  -5   9   1       16.75       25.30     33.04 o 
  -4   9   1      165.74      176.55     22.45 o 
  -3   9   1      206.82      157.65     14.95 o 
  -2   9   1      374.49      407.37     13.67 o 
  -1   9   1     4546.12     4610.07     42.59 o 
   0   9   1     5284.91     5451.83     17.42 o 
   1   9   1     4815.39     4878.16     29.10 o 
   2   9   1      300.51      300.75     11.90 o 
   3   9   1      191.75      154.54     14.98 o 
   4   9   1      161.62      143.45     20.94 o 
   5   9   1       17.22       16.74     50.64 o 
  -5  10   1        4.24       -4.62     28.07 o 
  -4  10   1      206.10      230.41     18.66 o 
  -3  10   1      101.48       82.07     15.54 o 
  -2  10   1      603.27      659.15     21.49 o 
  -1  10   1     1589.05     1485.26     12.44 o 
   0  10   1       51.86       46.47      6.36 o 
   1  10   1     1543.20     1499.19     11.85 o 
   2  10   1      595.35      608.03     12.15 o 
   3  10   1       96.93       65.15     14.81 o 
   4  10   1      240.47      251.93     18.50 o 
   5  10   1        4.19      -36.95     56.37 o 
  -5  11   1        3.37       44.26     28.55 o 
  -4  11   1        0.65       -4.89     19.36 o 
  -3  11   1     1199.78     1256.82     21.02 o 
  -2  11   1      200.20      197.20     14.56 o 
  -1  11   1     2136.85     2112.78     35.29 o 
   0  11   1      595.80      599.27     10.06 o 
   1  11   1     2126.40     2166.83     22.06 o 
   2  11   1      212.11      192.38     13.52 o 
   3  11   1      986.86     1032.47     19.82 o 
   4  11   1        0.86        5.07     19.17 o 
   5  11   1        3.84      -32.49     57.11 o 
  -5  12   1       28.22       41.25     27.01 o 
  -4  12   1       22.16        2.78     20.23 o 
  -3  12   1      434.17      482.90     19.19 o 
  -2  12   1       91.97       74.31     15.03 o 
  -1  12   1      500.62      474.02     18.37 o 
   0  12   1       85.03       51.79     17.51 o 
   1  12   1      506.07      483.22     12.99 o 
   2  12   1      117.61      110.21     14.45 o 
   3  12   1      464.76      525.11     22.71 o 
   4  12   1       14.95       14.45     31.08 o 
   5  12   1       34.41       11.66     45.98 o 
  -4  13   1       38.18       30.42     19.86 o 
  -3  13   1      232.05      273.86     18.51 o 
  -2  13   1       85.04       74.79     16.07 o 
  -1  13   1      431.04      413.62     17.75 o 
   0  13   1     1282.55     1220.33     32.91 o 
   1  13   1      442.19      435.75     14.80 o 
   2  13   1      105.33       88.65     15.09 o 
   3  13   1      254.70      289.55     17.79 o 
   4  13   1       28.60       -5.94     31.42 o 
  -4  14   1       65.91       76.62     25.28 o 
  -3  14   1      118.32       74.96     19.29 o 
  -2  14   1     1134.17     1122.18     21.37 o 
  -1  14   1       27.76       13.20     17.63 o 
   0  14   1      604.84      552.71     25.76 o 
   1  14   1       13.43       15.16     13.78 o 
   2  14   1     1179.86     1155.79     42.36 o 
   3  14   1      105.50       60.86     20.53 o 
   4  14   1       67.73       69.75     34.23 o 
  -4  15   1        3.88       17.93     23.64 o 
  -3  15   1       48.39       47.85     20.15 o 
  -2  15   1      294.87      285.20     18.68 o 
  -1  15   1        9.44       25.45     18.99 o 
   0  15   1      329.63      245.63     25.09 o 
   1  15   1        6.62       26.56     20.14 o 
   2  15   1      292.60      289.70     18.04 o 
   3  15   1       61.38       47.82     29.58 o 
   4  15   1        0.61       17.70     59.79 o 
  -4  16   1       25.45       43.65     33.76 o 
  -3  16   1       25.84       22.09     20.58 o 
  -2  16   1      352.77      352.56     24.55 o 
  -1  16   1      600.61      601.45     24.38 o 
   0  16   1     1570.23     1512.46     39.09 o 
   1  16   1      595.19      606.71     24.49 o 
   2  16   1      311.93      285.64     21.77 o 
   3  16   1       35.40       44.29     30.36 o 
   4  16   1       30.94       79.09     78.85 o 
  -4  17   1       12.04       39.84     34.65 o 
  -3  17   1      216.43      175.36     25.46 o 
  -2  17   1        7.24       14.23     23.15 o 
  -1  17   1      600.06      657.05     88.49 o 
   0  17   1       35.55       34.83     26.00 o 
   1  17   1      756.07      826.49     35.41 o 
   2  17   1        6.71      -12.59     27.59 o 
   3  17   1      154.95      114.56     32.05 o 
   4  17   1       18.58       46.21     66.47 o 
  -3  18   1       73.98       65.34     26.34 o 
  -2  18   1        9.49       -1.68     23.44 o 
  -1  18   1      107.93      170.17     57.65 o 
   0  18   1      109.13       86.84     27.69 o 
   1  18   1      172.71      162.54     45.78 o 
   2  18   1        4.96      -47.08     50.58 o 
   3  18   1       69.64       69.06     33.07 o 
  -3  19   1      112.67      103.32     56.04 o 
  -2  19   1       67.93       47.93     44.46 o 
  -1  19   1      139.19      106.48     51.72 o 
   0  19   1       87.76      144.02     37.59 o 
   1  19   1      165.02      156.74     51.38 o 
   2  19   1       59.21       29.71     54.96 o 
   3  19   1      116.05      224.48     57.59 o 
  -2  20   1       74.22       35.51     46.73 o 
  -1  20   1       47.46      150.74     79.38 o 
   0  20   1      215.47      199.66     32.24 o 
   1  20   1       58.09       83.23     44.70 o 
   2  20   1       86.98      116.70     48.09 o 
  -2  21   1       76.87      118.57     56.41 o 
  -1  21   1       37.25       35.19     54.62 o 
   0  21   1      153.82       94.17     36.12 o 
   1  21   1       35.57       62.99     57.52 o 
   2  21   1       89.54      139.45     61.27 o 
  -1  22   1       20.37      -10.74     47.07 o 
   0  22   1        0.14      -36.34     36.34 o 
   1  22   1       27.90       31.49     48.56 o 
   0  23   1        7.70       35.96     40.65 o 
   1  23   1        8.67      -47.06     65.32 o 
   1   0   2     4586.51     4599.63     44.00 o 
   2   0   2     4768.18     4560.45     36.12 o 
   3   0   2       47.06       44.90     16.71 o 
   4   0   2       99.38       64.29     22.19 o 
   5   0   2        4.73       40.72     25.90 o 
  -5   1   2       57.46       69.22     42.98 o 
  -4   1   2        3.03        8.51     22.43 o 
  -3   1   2      161.19      171.40     17.26 o 
  -2   1   2     2150.87     2123.17     15.44 o 
  -1   1   2    14096.69    13835.62     85.11 o 
   0   1   2      166.13      212.51      7.90 o 
   1   1   2    13397.34    13419.86     81.73 o 
   2   1   2     2433.19     2398.64     21.73 o 
   3   1   2      178.50      169.30     11.77 o 
   4   1   2        9.96       33.29     21.36 o 
   5   1   2       55.85       53.20     28.60 o 
  -5   2   2       25.80       61.84     44.92 o 
  -4   2   2        2.85        1.37     20.96 o 
  -3   2   2      530.19      515.71     13.85 o 
  -2   2   2     6416.35     6313.92     25.83 o 
  -1   2   2     8798.10     8657.34     47.59 o 
   0   2   2     7695.35     7617.99    203.08 o 
   1   2   2     8622.55     8674.91     49.54 o 
   2   2   2     6668.52     6511.84     24.05 o 
   3   2   2      531.00      540.49     27.93 o 
   4   2   2        0.65        1.91     20.67 o 
   5   2   2       24.42       -3.67     39.42 o 
  -5   3   2        3.27       41.36     46.71 o 
  -4   3   2       62.52       39.61     20.68 o 
  -3   3   2      231.21      263.68     11.86 o 
  -2   3   2      605.42      621.43     10.19 o 
  -1   3   2    11437.82    11186.13    125.48 o 
   0   3   2      305.05      309.53      9.47 o 
   1   3   2    11410.05    11106.81     71.92 o 
   2   3   2      590.62      620.17     11.28 o 
   3   3   2      227.43      279.11     12.41 o 
   4   3   2       81.22       25.69     24.99 o 
   5   3   2        5.78        3.44     26.99 o 
  -5   4   2        1.52        4.28     44.72 o 
  -4   4   2       60.29       93.10     37.41 o 
  -3   4   2       38.85       24.57     11.17 o 
  -2   4   2     2957.84     2814.74     36.88 o 
   0   4   2     8356.66     8084.07     50.37 o 
   1   4   2    11373.82    11277.59     65.41 o 
   2   4   2     2590.84     2505.95     23.29 o 
   3   4   2       45.96       13.65     13.78 o 
   4   4   2       55.03       48.36     23.33 o 
   5   4   2        1.33      -29.03     29.03 o 
  -5   5   2       58.21       29.28     41.28 o 
  -4   5   2       11.96        7.36     24.36 o 
  -3   5   2      470.06      411.14     13.54 o 
  -2   5   2      614.46      590.72      7.91 o 
  -1   5   2    13963.10    13266.17    131.11 o 
   0   5   2      120.89      133.58      8.84 o 
   1   5   2    13682.51    13306.59     22.63 o 
   2   5   2      703.51      694.98      8.65 o 
   3   5   2      547.98      519.38     14.35 o 
   4   5   2       15.39       -2.51     24.51 o 
   5   5   2       61.83       26.96     43.91 o 
  -5   6   2        0.45      -39.99     49.61 o 
  -4   6   2       71.28      116.58     27.26 o 
  -3   6   2      148.35      133.85     16.35 o 
  -2   6   2     3662.10     3598.32     26.85 o 
  -1   6   2      862.60      929.57     13.19 o 
   0   6   2    11569.86    11122.79    124.83 o 
   1   6   2     1002.44     1026.00     12.43 o 
   2   6   2     4120.83     4044.87     24.27 o 
   3   6   2      107.40       95.45     12.60 o 
   4   6   2      102.23      153.59     25.18 o 
   5   6   2        0.26       -1.42     43.70 o 
  -5   7   2        2.35       -2.46     47.45 o 
  -4   7   2       47.65       28.67     26.16 o 
  -3   7   2      454.59      501.92     16.04 o 
  -2   7   2      283.49      273.52     10.38 o 
  -1   7   2     4321.84     4369.24     59.12 o 
   0   7   2     7501.14     7288.71     53.62 o 
   1   7   2     4491.16     4434.43     53.12 o 
   2   7   2      297.90      301.98      8.48 o 
   3   7   2      427.88      468.92     14.87 o 
   4   7   2       44.30       -7.39     41.91 o 
   5   7   2        2.40      -19.48     49.63 o 
  -5   8   2        2.39       -3.94     41.52 o 
  -4   8   2       59.01       84.69     21.70 o 
  -3   8   2       72.11       55.83     14.93 o 
  -2   8   2     2760.50     2670.10     20.24 o 
  -1   8   2      610.42      558.73      7.78 o 
   0   8   2     4262.27     3750.30     21.64 o 
   1   8   2      727.20      711.73      8.78 o 
   2   8   2     2726.56     2543.34     24.67 o 
   3   8   2       59.60       54.20     11.74 o 
   4   8   2       66.80       75.18     22.76 o 
   5   8   2        3.64      -16.00     51.17 o 
  -5   9   2       75.07       73.26     26.94 o 
  -4   9   2       19.06        8.17     20.78 o 
  -3   9   2      468.77      483.31     17.40 o 
  -2   9   2     1492.36     1467.43     23.89 o 
  -1   9   2     8668.79     8066.04    131.88 o 
   0   9   2     1492.50     1297.93     15.15 o 
   1   9   2     8186.28     8005.93     71.43 o 
   2   9   2     1370.20     1325.00     13.40 o 
   3   9   2      452.22      488.26     13.47 o 
   4   9   2       18.45       -1.24     17.10 o 
   5   9   2       71.78       25.68     50.83 o 
  -5  10   2        1.57        8.86     27.04 o 
  -4  10   2        6.49       15.68     18.79 o 
  -3  10   2      370.78      365.10     17.32 o 
  -2  10   2     1476.47     1531.66     24.64 o 
  -1  10   2     2065.69     2023.92     30.53 o 
   0  10   2     2164.80     2097.75     24.12 o 
   1  10   2     1734.48     1763.72     13.75 o 
   2  10   2     1721.03     1756.69     18.47 o 
   3  10   2      347.52      376.04     16.03 o 
   4  10   2        5.79       -0.27     22.68 o 
   5  10   2        1.60        5.12     44.15 o 
  -5  11   2        1.21       12.48     25.82 o 
  -4  11   2       58.12       70.73     19.76 o 
  -3  11   2      179.98      236.95     17.49 o 
  -2  11   2       68.41       71.12     14.22 o 
  -1  11   2     2922.93     2818.35     91.85 o 
   0  11   2      779.10      704.86     14.94 o 
   1  11   2     2949.57     2956.97     29.49 o 
   2  11   2       52.52       57.00     12.66 o 
   3  11   2      142.08      185.53     15.22 o 
   4  11   2       69.74       80.89     41.19 o 
   5  11   2        0.49      -36.33     55.17 o 
  -5  12   2       13.45       -2.98     27.35 o 
  -4  12   2        9.54       23.71     19.81 o 
  -3  12   2       10.13        6.97     17.41 o 
  -2  12   2     1175.57     1067.28     20.36 o 
  -1  12   2     1097.10      952.65     46.53 o 
   0  12   2     1200.92     1197.87     17.01 o 
   1  12   2     1337.04     1247.22     16.95 o 
   2  12   2     1003.94      900.45     33.58 o 
   3  12   2        6.63        4.56     14.91 o 
   4  12   2       10.15        6.39     28.43 o 
   5  12   2       16.54      -51.38     59.86 o 
  -4  13   2       46.10       40.38     20.23 o 
  -3  13   2       64.31       56.16     18.23 o 
  -2  13   2      195.70      170.91     16.56 o 
  -1  13   2     1352.44     1332.41     18.09 o 
   0  13   2      175.48      215.67     15.97 o 
   1  13   2     1356.55     1352.13     18.44 o 
   2  13   2      224.87      220.35     15.40 o 
   3  13   2       99.47       97.69     28.44 o 
   4  13   2       58.06       10.06     28.92 o 
  -4  14   2       52.25       66.26     22.90 o 
  -3  14   2       44.44       48.68     18.28 o 
  -2  14   2      679.44      663.12     19.94 o 
  -1  14   2       31.84       20.93     18.27 o 
   0  14   2     2417.98     2339.39     33.77 o 
   1  14   2       35.49       32.37     13.86 o 
   2  14   2      869.22      824.52     25.09 o 
   3  14   2       36.86       45.95     28.70 o 
   4  14   2       46.82       21.48     33.07 o 
  -4  15   2        5.18       -8.12     21.05 o 
  -3  15   2      119.99      157.18     21.08 o 
  -2  15   2      386.53      382.91     19.46 o 
  -1  15   2      670.78      610.71     23.19 o 
   0  15   2      236.62      209.29     24.23 o 
   1  15   2      642.85      671.69     23.09 o 
   2  15   2      429.62      424.36     20.86 o 
   3  15   2      133.37      163.23     29.06 o 
   4  15   2        0.80      -10.02     43.68 o 
  -4  16   2        5.15       -9.11     25.22 o 
  -3  16   2      123.66      121.19     23.67 o 
  -2  16   2      446.30      416.24     20.30 o 
  -1  16   2      520.48      511.18     25.02 o 
   0  16   2      694.07      621.82     30.56 o 
   1  16   2      459.97      461.93     27.74 o 
   2  16   2      404.78      425.39     30.03 o 
   3  16   2      121.18       82.65     28.53 o 
   4  16   2        5.07       15.69     40.01 o 
  -4  17   2       20.47      -14.87     54.86 o 
  -3  17   2       67.02       98.43     22.81 o 
  -2  17   2      231.29      206.16     25.42 o 
  -1  17   2      382.40      455.37     55.73 o 
   0  17   2       10.55        8.65     27.45 o 
   1  17   2      403.18      407.19     49.58 o 
   2  17   2      186.55      214.76     46.28 o 
   3  17   2       70.96       35.44     34.62 o 
   4  17   2       26.66       19.89     37.02 o 
  -3  18   2        8.16        2.16     26.03 o 
  -2  18   2       52.85       73.80     25.25 o 
  -1  18   2       61.71       55.83     46.47 o 
   0  18   2        4.93      -19.37     26.81 o 
   1  18   2      108.60      112.73     47.57 o 
   2  18   2       57.44       49.16     53.70 o 
   3  18   2       10.50      -31.49     36.00 o 
  -3  19   2        3.98      -21.97     31.56 o 
  -2  19   2        6.27       22.47     35.54 o 
  -1  19   2      527.85      591.02     54.98 o 
   0  19   2       16.59       10.85     29.34 o 
   1  19   2      423.29      420.48     52.28 o 
   2  19   2       13.09      -16.33     46.56 o 
   3  19   2        4.96      -11.75     53.59 o 
  -2  20   2       94.11      104.96     58.49 o 
  -1  20   2       37.90      -18.97     53.17 o 
   0  20   2      502.89      503.73     34.93 o 
   1  20   2       34.39        1.91     54.79 o 
   2  20   2       84.34       40.08     60.32 o 
  -2  21   2       11.00      -54.02     60.57 o 
  -1  21   2       67.56      111.76     88.32 o 
   0  21   2      121.41      178.65     32.49 o 
   1  21   2       71.95       79.73     45.84 o 
   2  21   2       11.49       -1.28     50.39 o 
   0  22   2      104.41      200.08     39.40 o 
   1  22   2        4.48      105.35     61.54 o 
   0  23   2       36.07       45.22     39.87 o 
   1  23   2       54.22       78.33     51.22 o 
   1   0   3    43320.71    39541.49    139.76 o 
   2   0   3      585.87      575.84      9.21 o 
   3   0   3      295.24      307.51     24.79 o 
   4   0   3      279.51      246.98     23.45 o 
   5   0   3       17.62       17.47     36.27 o 
  -5   1   3       31.64       72.26     42.08 o 
  -4   1   3       83.14      118.04     24.14 o 
  -3   1   3     1030.17     1035.24     48.72 o 
  -2   1   3     7990.90     7834.84     57.10 o 
  -1   1   3    14113.75    14410.48    138.31 o 
   0   1   3     1841.79     1935.06     20.34 o 
   1   1   3    13431.34    13838.47     83.02 o 
   2   1   3     7298.61     7303.96     40.66 o 
   3   1   3     1002.05      965.12     17.30 o 
   4   1   3       81.48       99.62     22.11 o 
   5   1   3       29.78       26.50     39.53 o 
  -5   2   3       31.11       99.19     45.10 o 
  -4   2   3      297.69      287.55     23.55 o 
  -3   2   3      385.40      371.18     12.07 o 
  -2   2   3      144.35      155.71      7.47 o 
  -1   2   3    14076.28    13936.07    101.89 o 
   0   2   3    25921.94    24780.62    131.30 o 
   1   2   3    12685.40    13089.71     85.75 o 
   2   2   3       86.45       90.80      7.11 o 
   3   2   3      457.48      436.77     10.68 o 
   4   2   3      329.20      346.55     38.32 o 
   5   2   3       25.90       16.06     28.12 o 
  -5   3   3       32.30       53.90     46.19 o 
  -4   3   3       86.44       77.09     33.39 o 
  -3   3   3      132.81      113.97     11.45 o 
  -2   3   3     1221.15     1237.46     12.47 o 
  -1   3   3     7552.38     7751.69     87.29 o 
   0   3   3        3.22        2.52      6.65 o 
   1   3   3     7445.38     7662.09     69.08 o 
   2   3   3     1014.80     1009.76     11.82 o 
   3   3   3      206.14      172.69     11.44 o 
   4   3   3       91.75       70.38     23.33 o 
   5   3   3       21.59       -6.21     46.32 o 
  -5   4   3       22.69       45.75     47.46 o 
  -4   4   3      130.55      183.45     35.95 o 
  -3   4   3     1735.35     1797.94     18.11 o 
  -2   4   3     2375.61     2506.53     40.02 o 
  -1   4   3     6796.24     7122.23    103.27 o 
   0   4   3     7301.80     7447.03     80.64 o 
   1   4   3     7329.39     7342.99     62.92 o 
   2   4   3     2391.40     2581.24     13.86 o 
   3   4   3     1806.83     1875.73     55.80 o 
   4   4   3      156.36      186.48     39.09 o 
   5   4   3       23.80        9.58     32.95 o 
  -5   5   3       33.25       53.49     40.88 o 
  -4   5   3       93.54      100.87     27.10 o 
  -3   5   3     1087.25     1005.20     19.91 o 
  -2   5   3      591.39      583.17      7.90 o 
  -1   5   3     1681.18     1643.60     17.39 o 
   0   5   3      308.84      366.73     18.00 o 
   1   5   3     1490.29     1474.03     19.87 o 
   2   5   3      590.18      597.00      8.67 o 
   3   5   3      987.70      928.09     22.13 o 
   4   5   3       91.00      117.22     25.12 o 
   5   5   3       32.02       21.86     51.84 o 
  -5   6   3        7.83       47.05     50.16 o 
  -4   6   3      209.95      191.96     27.37 o 
  -3   6   3       77.56       84.87     13.79 o 
  -2   6   3      834.26      850.88     10.35 o 
  -1   6   3       15.96       15.53      7.89 o 
   0   6   3     6960.77     7216.00    173.81 o 
   1   6   3       57.07       50.35      6.05 o 
   2   6   3      865.98      896.55      8.87 o 
   3   6   3       85.97      129.34     13.27 o 
   4   6   3      249.89      252.61     25.81 o 
   5   6   3        8.07       -2.26     51.11 o 
  -5   7   3       20.72       -2.94     29.09 o 
  -4   7   3      372.71      380.25     27.99 o 
  -3   7   3      656.77      645.32     16.97 o 
  -2   7   3     3991.03     4072.22     47.31 o 
  -1   7   3     2569.28     2657.70     15.90 o 
   0   7   3      110.03      108.21     16.04 o 
   1   7   3     2425.21     2429.55     30.57 o 
   2   7   3     3599.64     3603.04     30.23 o 
   3   7   3      605.91      574.05     17.69 o 
   4   7   3      359.48      404.14     26.58 o 
   5   7   3       26.98       45.13     51.38 o 
  -5   8   3        0.40       -9.33     31.78 o 
  -4   8   3      212.79      217.77     23.06 o 
  -3   8   3      100.13      113.36     15.50 o 
  -2   8   3       23.50       24.42     11.93 o 
  -1   8   3      533.33      552.85     10.20 o 
   0   8   3      310.12      345.89     11.75 o 
   1   8   3      562.56      574.97     10.58 o 
   2   8   3       22.36       33.56      8.21 o 
   3   8   3      109.55      124.62     11.78 o 
   4   8   3      164.71      187.65     44.35 o 
   5   8   3        0.22       -6.85     53.13 o 
  -5   9   3       52.37       38.30     27.79 o 
  -4   9   3      233.44      247.83     23.44 o 
  -3   9   3      584.22      628.75     18.46 o 
  -2   9   3      541.08      591.44     15.03 o 
  -1   9   3     3181.71     3205.27     39.25 o 
   0   9   3      407.81      427.35      9.78 o 
   1   9   3     3091.88     3198.53     44.75 o 
   2   9   3      509.78      546.32     11.14 o 
   3   9   3      630.32      679.55     14.42 o 
   4   9   3      182.88      172.53     25.85 o 
   5   9   3       39.06       53.24     57.18 o 
  -5  10   3        0.77        9.17     26.33 o 
  -4  10   3       14.51        9.58     22.26 o 
  -3  10   3      290.06      265.15     17.69 o 
  -2  10   3      520.45      524.03     15.67 o 
  -1  10   3     1984.00     1952.94     55.02 o 
   0  10   3     2107.76     1987.33     22.01 o 
   1  10   3     1672.51     1677.48     12.61 o 
   2  10   3      473.49      455.67     11.60 o 
   3  10   3      338.42      281.39     12.97 o 
   4  10   3        5.68        5.70     26.87 o 
   5  10   3        1.03       -6.87     57.60 o 
  -5  11   3       10.00        9.42     28.45 o 
  -4  11   3       11.66       -5.34     19.71 o 
  -3  11   3      249.38      246.38     18.00 o 
  -2  11   3      640.77      627.17     19.91 o 
  -1  11   3      385.89      384.68     21.59 o 
   0  11   3      267.02      300.76     10.86 o 
   1  11   3      305.29      320.59     10.68 o 
   2  11   3      523.59      501.66     14.19 o 
   3  11   3      288.12      274.36     28.17 o 
   4  11   3        9.41        6.38     26.45 o 
   5  11   3       14.55       38.63     46.06 o 
  -5  12   3       14.54       21.67     28.55 o 
  -4  12   3      130.18      147.99     23.83 o 
  -3  12   3      337.94      421.47     19.75 o 
  -2  12   3      916.53      902.55     25.85 o 
  -1  12   3      525.48      498.06     26.30 o 
   0  12   3     3384.84     3471.69     40.32 o 
   1  12   3      575.28      629.38     21.63 o 
   2  12   3      951.69      924.77     22.53 o 
   3  12   3      376.15      466.23     34.20 o 
   4  12   3      116.51      102.25     29.62 o 
   5  12   3       16.79       48.69     64.23 o 
  -4  13   3       21.34       25.18     21.99 o 
  -3  13   3      159.84      141.82     18.83 o 
  -2  13   3      853.26      805.95     23.51 o 
  -1  13   3      775.91      751.98     16.26 o 
   0  13   3       22.89       10.72     15.01 o 
   1  13   3      852.49      843.82     13.84 o 
   2  13   3      860.01      782.43     20.39 o 
   3  13   3      149.90      123.79     28.48 o 
   4  13   3       15.81       18.04     40.86 o 
  -4  14   3       24.79       28.39     26.77 o 
  -3  14   3       49.62       53.49     19.25 o 
  -2  14   3      337.80      350.86     18.33 o 
  -1  14   3     1234.31     1281.83     52.65 o 
   0  14   3     1650.92     1511.95     36.74 o 
   1  14   3     1143.90     1139.65     21.64 o 
   2  14   3      324.44      339.83     28.21 o 
   3  14   3       51.19       37.78     29.03 o 
   4  14   3       34.21       42.81     54.42 o 
  -4  15   3       73.51       61.11     23.43 o 
  -3  15   3       57.71       63.02     20.97 o 
  -2  15   3      673.47      698.08     21.44 o 
  -1  15   3      666.37      680.38     35.30 o 
   0  15   3        3.08       -8.47     17.78 o 
   1  15   3      618.59      590.18     27.68 o 
   2  15   3      563.42      581.83     28.39 o 
   3  15   3       63.04       68.29     28.32 o 
   4  15   3       72.41       62.17     32.49 o 
  -4  16   3       70.81       52.15     24.90 o 
  -3  16   3       19.72        8.85     21.23 o 
  -2  16   3       22.50       15.76     22.31 o 
  -1  16   3       32.83       61.84     58.87 o 
   0  16   3      411.97      449.63     27.26 o 
   1  16   3       27.61       20.63     25.19 o 
   2  16   3       45.03       42.97     26.54 o 
   3  16   3       17.32       17.51     32.07 o 
   4  16   3       64.08       50.40     34.86 o 
  -4  17   3       29.33       47.07     26.58 o 
  -3  17   3       41.69       19.74     21.46 o 
  -2  17   3        7.38        6.88     23.77 o 
  -1  17   3      679.28      756.81    115.79 o 
   0  17   3       47.71       50.65     26.47 o 
   1  17   3      683.26      650.73     30.55 o 
   2  17   3       13.84      -11.96     49.77 o 
   3  17   3       48.38       60.13     56.49 o 
   4  17   3       28.78       51.91     43.07 o 
  -3  18   3       92.97       50.11     29.04 o 
  -2  18   3       95.74       84.46     26.91 o 
  -1  18   3      459.04      477.19     52.18 o 
   0  18   3        1.30       25.73     28.67 o 
   1  18   3      424.32      448.18     53.22 o 
   2  18   3       86.80       99.30     45.15 o 
   3  18   3      112.42       75.29     55.04 o 
  -3  19   3       47.15        0.08     31.79 o 
  -2  19   3       81.60       65.37     35.85 o 
  -1  19   3       38.95      -14.46     49.93 o 
   0  19   3       26.88       64.78     33.26 o 
   1  19   3       46.50       48.53     45.50 o 
   2  19   3       82.65      109.35     58.74 o 
   3  19   3       40.38       12.85     62.19 o 
  -3  20   3       33.80       28.02     40.78 o 
  -2  20   3      109.53       66.69     58.13 o 
  -1  20   3       70.80       37.43     49.02 o 
   0  20   3      491.40      516.38     59.98 o 
   1  20   3       86.03       34.53     51.38 o 
   2  20   3       91.58       96.08     49.14 o 
  -2  21   3       82.24      117.70     53.10 o 
  -1  21   3       89.49       85.52     49.64 o 
   0  21   3        1.51        2.70     32.55 o 
   1  21   3       79.09       -2.87     60.58 o 
   2  21   3       68.14       39.73     63.83 o 
  -1  22   3       22.70       87.64     58.63 o 
   0  22   3       56.76       42.65     41.14 o 
   1  22   3       26.24       29.69     52.73 o 
   0  23   3        1.09        2.81     67.60 o 
   0   0   4      493.47      511.90      6.46 o 
   1   0   4     3782.85     3934.82     30.68 o 
   2   0   4      527.01      525.73      9.20 o 
   3   0   4      281.42      251.82     24.01 o 
   4   0   4      273.58      355.54     35.71 o 
   5   0   4       49.31       53.58     36.93 o 
  -4   1   4       19.28       27.72     30.39 o 
  -3   1   4      225.12      224.97     12.23 o 
  -2   1   4     2532.61     2515.21     16.37 o 
  -1   1   4    25091.62    24367.39    112.97 o 
   0   1   4    16333.20    16511.43    142.35 o 
   1   1   4    26798.32    25174.93    127.44 o 
   2   1   4     2965.38     2994.29     40.09 o 
   3   1   4      227.47      205.30     12.31 o 
   4   1   4       14.08       33.23     31.92 o 
   5   1   4       17.04        1.41     28.09 o 
  -4   2   4       27.15       47.82     21.60 o 
  -3   2   4      921.05      979.20     28.77 o 
  -2   2   4     1433.97     1350.41     42.87 o 
  -1   2   4     1402.76     1387.99     24.14 o 
   0   2   4    19630.71    19305.50     82.58 o 
   1   2   4     2013.38     1886.16     24.82 o 
   2   2   4     1249.50     1208.86     11.35 o 
   3   2   4     1026.15     1066.33     29.84 o 
   4   2   4       28.61       18.93     25.00 o 
   5   2   4      106.78       63.79     31.97 o 
  -4   3   4        7.75       28.43     36.70 o 
  -3   3   4      458.57      509.61     13.64 o 
  -2   3   4     1024.59     1103.33      8.74 o 
  -1   3   4      374.37      359.55      6.38 o 
   0   3   4     4456.19     4619.53     73.77 o 
   1   3   4      327.63      331.72     22.39 o 
   2   3   4     1263.02     1375.51     14.43 o 
   3   3   4      495.65      521.31     16.79 o 
   4   3   4        8.52        1.70     24.56 o 
   5   3   4        2.99      -21.61     47.03 o 
  -5   4   4       11.04       11.83     46.44 o 
  -4   4   4       80.53       63.46     26.90 o 
  -3   4   4        1.67       -2.20     11.67 o 
  -2   4   4     3088.23     3024.51     48.80 o 
  -1   4   4     6756.56     6766.81     66.11 o 
   0   4   4    17095.13    16807.45    206.45 o 
   1   4   4     6724.62     6726.97     28.30 o 
   2   4   4     2971.33     2991.32     35.94 o 
   3   4   4        0.88       -7.39     10.13 o 
   4   4   4       81.05       44.63     26.47 o 
   5   4   4       14.08        7.57     32.37 o 
  -5   5   4        0.13       23.93     45.86 o 
  -4   5   4      112.31      127.11     27.70 o 
  -3   5   4       42.37       45.16     15.46 o 
  -2   5   4     2725.69     2767.54     30.91 o 
  -1   5   4     2058.07     2183.88     14.88 o 
   0   5   4     1071.19     1130.04     42.48 o 
   1   5   4     2510.36     2573.66     19.20 o 
   2   5   4     3127.52     3133.76     26.58 o 
   3   5   4       37.52       31.43     10.23 o 
   4   5   4      111.02      104.04     25.99 o 
   5   5   4        0.01      -11.09     29.59 o 
  -5   6   4       11.55       58.71     44.45 o 
  -4   6   4       29.45       35.81     29.16 o 
  -3   6   4      672.80      703.72     17.30 o 
  -2   6   4     2178.20     2125.08     29.13 o 
  -1   6   4      407.77      413.37      9.67 o 
   0   6   4     1628.35     1583.07     64.53 o 
   1   6   4      193.21      166.13      9.96 o 
   2   6   4     2262.62     2256.62     24.77 o 
   3   6   4      668.73      689.85     33.05 o 
   4   6   4       25.33       28.46     25.70 o 
   5   6   4        9.83      -21.38     47.80 o 
  -5   7   4        6.09       32.66     49.14 o 
  -4   7   4      304.11      256.49     32.85 o 
  -3   7   4      158.21      189.11     15.63 o 
  -2   7   4      749.32      789.51     15.02 o 
  -1   7   4     8787.10     8754.54    119.86 o 
   0   7   4    29395.04    29169.03    417.36 o 
   1   7   4     9232.41     8993.04     93.63 o 
   2   7   4      582.13      603.55      9.40 o 
   3   7   4      151.85      187.60     13.77 o 
   4   7   4      278.56      278.98     27.58 o 
   5   7   4        4.50      -21.91     50.40 o 
  -5   8   4        9.28       38.81     27.68 o 
  -4   8   4      108.86      145.50     24.74 o 
  -3   8   4      226.61      246.82     16.47 o 
  -2   8   4       62.11       49.53     12.85 o 
  -1   8   4      160.22      155.26      9.84 o 
   0   8   4      455.64      453.70     22.23 o 
   1   8   4      213.19      209.91      7.53 o 
   2   8   4       31.36       51.53     12.25 o 
   3   8   4      253.02      246.53     12.22 o 
   4   8   4      115.49      229.60     64.02 o 
   5   8   4        8.86      -23.99     47.70 o 
  -5   9   4        3.84       41.80     35.14 o 
  -4   9   4      187.37      161.03     23.77 o 
  -3   9   4      209.51      212.75     17.09 o 
  -2   9   4     1175.00     1154.88     17.84 o 
  -1   9   4     5946.11     6002.86     84.25 o 
   0   9   4     1652.65     1653.38     33.77 o 
   1   9   4     5638.47     5679.70     72.72 o 
   2   9   4     1207.00     1152.30     12.78 o 
   3   9   4      218.94      217.89     14.84 o 
   4   9   4      198.81      201.23     29.09 o 
   5   9   4        4.77      -37.13     47.89 o 
  -5  10   4        1.78       -3.47     27.35 o 
  -4  10   4       39.55       33.51     23.47 o 
  -3  10   4      306.90      329.44     18.58 o 
  -2  10   4      662.24      712.95     17.11 o 
  -1  10   4     1324.27     1259.51     20.03 o 
   0  10   4     4986.58     5128.48     58.12 o 
   1  10   4     1448.73     1466.90     30.96 o 
   2  10   4      602.04      592.22     16.85 o 
   3  10   4      341.33      386.03     23.65 o 
   4  10   4       38.31       47.62     27.87 o 
   5  10   4        2.38      -31.92     58.78 o 
  -5  11   4        7.55       38.72     29.94 o 
  -4  11   4       52.21       65.71     21.14 o 
  -3  11   4      139.83      163.32     26.67 o 
  -2  11   4       77.82       81.87     15.41 o 
  -1  11   4       60.59       52.25     11.44 o 
   0  11   4       14.22       19.52     10.64 o 
   1  11   4       80.69       86.32      9.82 o 
   2  11   4      109.97      142.79     12.40 o 
   3  11   4      178.00      202.05     19.16 o 
   4  11   4       43.83       31.14     28.33 o 
   5  11   4        9.23       -7.82     57.72 o 
  -5  12   4       24.10       31.00     30.32 o 
  -4  12   4        7.56       38.97     22.34 o 
  -3  12   4      171.69      141.62     19.32 o 
  -2  12   4     1063.71      981.42     23.78 o 
  -1  12   4     2396.12     2324.46     27.96 o 
   0  12   4     6893.52     6443.18     61.85 o 
   1  12   4     2211.44     2185.79     37.39 o 
   2  12   4     1131.17     1117.60     40.76 o 
   3  12   4      172.85      146.31     29.06 o 
   4  12   4        4.48      -14.88     28.52 o 
   5  12   4       22.97       -0.95     60.71 o 
  -4  13   4       34.48       71.32     23.11 o 
  -3  13   4        1.79        6.22     26.46 o 
  -2  13   4      823.74      765.20     26.80 o 
  -1  13   4      811.93      783.94     32.10 o 
   0  13   4     1153.22     1299.23     21.67 o 
   1  13   4      743.33      800.26     29.34 o 
   2  13   4      889.75      843.14     30.64 o 
   3  13   4        0.01       13.07     35.09 o 
   4  13   4       47.26       15.85     34.32 o 
  -4  14   4      121.24      166.26     23.78 o 
  -3  14   4       27.51       53.61     22.12 o 
  -2  14   4      424.61      417.62     19.23 o 
  -1  14   4       47.17       35.46     17.58 o 
   0  14   4      260.22      241.13     18.35 o 
   1  14   4       70.78       51.40     13.27 o 
   2  14   4      389.74      381.23     27.17 o 
   3  14   4       37.16       44.45     28.24 o 
   4  14   4      119.40      136.70     36.44 o 
  -4  15   4       10.25       66.32     27.62 o 
  -3  15   4       11.38       20.78     20.16 o 
  -2  15   4        1.82       -2.46     17.58 o 
  -1  15   4     2154.91     2018.46     69.33 o 
   0  15   4     1950.26     1972.61     27.58 o 
   1  15   4     2446.32     2420.60     37.13 o 
   2  15   4        5.57       34.67     26.73 o 
   3  15   4        5.57      -12.16     30.41 o 
   4  15   4        7.10       38.83     36.61 o 
  -4  16   4       12.50       54.87     28.32 o 
  -3  16   4       19.94       24.71     20.97 o 
  -2  16   4       10.51      -11.42     25.00 o 
  -1  16   4      144.14      189.45     35.44 o 
   0  16   4       40.04       16.79     19.33 o 
   1  16   4      126.08      147.68     26.76 o 
   2  16   4       11.40       14.58     27.13 o 
   3  16   4       28.61        4.99     41.24 o 
   4  16   4       16.15       14.47     74.11 o 
  -3  17   4       57.44       85.75     23.25 o 
  -2  17   4      375.15      300.65     32.48 o 
  -1  17   4       29.95       24.17     40.10 o 
   0  17   4      370.58      381.47     38.75 o 
   1  17   4       64.99       56.91     28.03 o 
   2  17   4      410.22      394.01     52.14 o 
   3  17   4       67.79       83.91     32.58 o 
  -3  18   4       57.00       79.31     29.95 o 
  -2  18   4      210.72      193.39     35.55 o 
  -1  18   4      633.03      679.75     55.23 o 
   0  18   4      693.72      775.35     33.53 o 
   1  18   4      648.40      682.18     55.36 o 
   2  18   4      164.32      102.49     54.15 o 
   3  18   4       60.81       92.69     35.42 o 
  -3  19   4       55.10       31.57     26.82 o 
  -2  19   4       34.17       10.92     36.77 o 
  -1  19   4      110.47      146.58     51.28 o 
   0  19   4       45.16       51.55     32.44 o 
   1  19   4      127.87      109.00     54.35 o 
   2  19   4       38.48       72.47     48.11 o 
   3  19   4       52.66      154.22     59.98 o 
  -2  20   4      281.56      301.46     46.98 o 
  -1  20   4       51.77       61.32     45.94 o 
   0  20   4      231.62      188.57     33.08 o 
   1  20   4       65.02      116.78     56.03 o 
   2  20   4      308.50      381.67     61.04 o 
  -2  21   4       42.76       84.10     37.84 o 
  -1  21   4      147.16      210.44     56.01 o 
   0  21   4      189.35      225.82     36.73 o 
   1  21   4      150.29      236.71     51.04 o 
   2  21   4       42.25       32.16     64.10 o 
  -1  22   4       32.02       98.96     51.47 o 
   0  22   4        3.66      -29.59     39.68 o 
   1  22   4       32.26        0.39     56.52 o 
   0  23   4       71.18       78.72     60.61 o 
   1   0   5       16.52       20.08      4.11 o 
   2   0   5      107.66       78.77      8.53 o 
   3   0   5      182.63      204.80     16.74 o 
   4   0   5        0.08       -9.00     32.87 o 
   5   0   5       32.41       34.06     40.87 o 
  -4   1   5      127.17      124.54     30.86 o 
  -3   1   5     1026.81     1044.88     18.21 o 
  -2   1   5     3069.75     3019.41     28.33 o 
  -1   1   5     4483.78     4769.62     26.55 o 
   0   1   5    19983.15    20177.45    100.93 o 
   2   1   5     3463.29     3404.30     35.04 o 
   3   1   5     1117.10     1120.65     30.93 o 
   4   1   5      160.72      137.55     26.81 o 
   5   1   5        1.79      -19.56     30.82 o 
  -4   2   5       60.18       76.72     30.97 o 
  -3   2   5     1239.41     1149.69     21.25 o 
  -2   2   5     4038.52     3982.49     40.27 o 
  -1   2   5     7529.44     7364.63     63.43 o 
   0   2   5     1224.90     1315.63     14.18 o 
   1   2   5     7688.63     7629.13     34.27 o 
   2   2   5     3680.74     3726.11     33.53 o 
   3   2   5     1172.00     1091.77     23.00 o 
   4   2   5       51.89       19.48     24.71 o 
   5   2   5       66.82        2.13     41.72 o 
  -3   3   5       31.62       22.86     12.30 o 
  -2   3   5     1367.13     1499.48     11.94 o 
  -1   3   5      830.11      900.72      9.37 o 
   0   3   5     4612.67     4389.82     53.74 o 
   1   3   5      688.45      765.97      7.58 o 
   2   3   5     1355.54     1496.09     19.67 o 
   3   3   5       31.71       20.07     10.99 o 
   4   3   5      330.44      326.19     28.23 o 
   5   3   5       27.96       -5.24     29.76 o 
  -4   4   5       23.47       46.73     36.60 o 
  -3   4   5      791.58      708.63     14.95 o 
  -2   4   5     2827.11     2761.57     63.89 o 
  -1   4   5     1329.22     1416.62     11.89 o 
   0   4   5      348.85      370.06      8.61 o 
   1   4   5     1030.05     1172.61     48.16 o 
   2   4   5     3097.97     2948.74     60.80 o 
   3   4   5      907.98      811.46     33.51 o 
   4   4   5       44.13      102.75     38.32 o 
   5   4   5        3.10       12.97     29.99 o 
  -4   5   5      214.16      246.22     27.54 o 
  -3   5   5       14.78       16.27     15.90 o 
  -2   5   5      451.27      450.14     10.96 o 
  -1   5   5       30.38       28.59      8.76 o 
   0   5   5     4580.11     4769.78     85.73 o 
   1   5   5       21.92       16.16      4.24 o 
   2   5   5      689.12      727.21     12.91 o 
   3   5   5       15.84        4.15     10.23 o 
   4   5   5      183.51      180.36     27.63 o 
   5   5   5       12.82       -5.34     31.25 o 
  -4   6   5       75.29      117.45     31.13 o 
  -3   6   5      287.39      308.44     15.92 o 
  -2   6   5      126.87      130.62      8.82 o 
  -1   6   5     2158.15     2290.14     31.79 o 
   0   6   5        3.73        5.23     12.97 o 
   1   6   5     2311.16     2410.03     34.12 o 
   2   6   5      105.06      110.48      7.19 o 
   3   6   5      330.25      336.63     15.76 o 
   4   6   5       87.84      118.27     47.12 o 
   5   6   5        0.10       41.42     31.09 o 
  -5   7   5       15.99       20.03     71.88 o 
  -4   7   5        9.08       14.83     22.31 o 
  -3   7   5      570.76      579.14     24.56 o 
  -2   7   5     2294.96     2265.55     39.07 o 
  -1   7   5     1357.92     1445.83     30.51 o 
   0   7   5     1288.47     1423.43     29.04 o 
   1   7   5     1664.75     1656.35     24.61 o 
   2   7   5     2226.74     2182.98     25.30 o 
   3   7   5      556.44      578.40     20.18 o 
   4   7   5       10.56       15.95     29.11 o 
   5   7   5       15.34       42.73     55.50 o 
  -5   8   5        2.60       18.71     42.55 o 
  -4   8   5       72.71       45.65     24.68 o 
  -3   8   5      817.65      827.16     30.38 o 
  -2   8   5      451.44      475.28     15.05 o 
  -1   8   5     1317.92     1417.99     17.22 o 
   0   8   5     1404.16     1457.10    108.73 o 
   1   8   5     1198.87     1218.38     19.65 o 
   2   8   5      445.16      458.83     10.05 o 
   3   8   5      734.60      682.03     41.61 o 
   4   8   5       63.45       49.42     27.26 o 
   5   8   5        3.25        1.02     54.95 o 
  -5   9   5       17.13       15.44     29.47 o 
  -4   9   5      110.01      103.51     25.17 o 
  -3   9   5      166.49      238.89     18.00 o 
  -2   9   5      679.48      741.70     23.98 o 
  -1   9   5      193.39      213.16     14.58 o 
   0   9   5     6591.74     6475.27    422.07 o 
   1   9   5      153.09      186.21     11.20 o 
   2   9   5      737.79      738.95     18.94 o 
   3   9   5      182.66      233.58     19.37 o 
   4   9   5      145.74      115.87     22.64 o 
   5   9   5       18.36       -3.81     48.99 o 
  -5  10   5       18.11       20.64     27.52 o 
  -4  10   5        6.44       15.12     24.29 o 
  -3  10   5      734.37      766.62     20.42 o 
  -2  10   5     2039.97     1981.24     26.50 o 
  -1  10   5     2164.29     2128.56     52.84 o 
   0  10   5     1922.17     1980.69     21.71 o 
   1  10   5     2361.85     2343.44     17.00 o 
   2  10   5     1921.30     1762.16     47.15 o 
   3  10   5      607.02      617.77     22.84 o 
   4  10   5        2.06        3.04     29.23 o 
   5  10   5       23.43      -12.30     54.78 o 
  -5  11   5       17.77       23.47     29.49 o 
  -4  11   5      158.22      182.54     21.15 o 
  -3  11   5      195.54      196.38     19.12 o 
  -2  11   5      720.16      749.01     32.49 o 
  -1  11   5      676.30      718.87     27.32 o 
   0  11   5        0.67       16.61     14.31 o 
   1  11   5      642.21      666.31     16.88 o 
   2  11   5      624.30      654.47     19.14 o 
   3  11   5      166.20      161.11     20.06 o 
   4  11   5      177.59      187.62     29.05 o 
   5  11   5       22.57      -37.09     63.00 o 
  -4  12   5       22.28       39.93     21.04 o 
  -3  12   5      409.15      412.57     20.41 o 
  -2  12   5      837.59      832.65     20.05 o 
  -1  12   5      453.28      460.93     21.67 o 
   0  12   5      192.13      198.76     12.25 o 
   1  12   5      406.83      407.49     17.65 o 
   2  12   5      872.96      855.75     20.88 o 
   3  12   5      462.14      431.30     52.89 o 
   4  12   5       27.69       78.62     37.13 o 
  -4  13   5       40.68       51.81     22.44 o 
  -3  13   5       67.90       82.66     19.51 o 
  -2  13   5      307.85      283.48     18.29 o 
  -1  13   5      458.26      413.19     18.82 o 
   0  13   5     1123.95     1087.57     32.37 o 
   1  13   5      431.19      453.15     48.26 o 
   2  13   5      346.19      317.83     27.05 o 
   3  13   5       59.04       39.31     28.40 o 
   4  13   5       54.87       59.90     35.21 o 
  -4  14   5       19.15       23.48     22.19 o 
  -3  14   5      101.54      117.32     19.43 o 
  -2  14   5        6.55       -1.33     17.53 o 
  -1  14   5       45.24       44.87     18.31 o 
   0  14   5        3.52        2.44     18.22 o 
   1  14   5       17.98       29.40     16.41 o 
   2  14   5        4.54       -5.81     25.94 o 
   3  14   5       81.61       57.61     28.88 o 
   4  14   5       13.35        0.48     33.68 o 
  -4  15   5        1.65        6.20     27.02 o 
  -3  15   5      283.62      329.84     21.92 o 
  -2  15   5      568.44      553.17     45.59 o 
  -1  15   5       56.71       67.59     29.67 o 
   0  15   5      597.51      638.94     21.66 o 
   1  15   5      164.73      146.49     24.82 o 
   2  15   5      592.60      586.61     32.01 o 
   3  15   5      271.87      272.98     50.41 o 
   4  15   5        2.70      -13.23     48.79 o 
  -4  16   5       22.11       20.16     24.01 o 
  -3  16   5      104.47      105.35     23.10 o 
  -2  16   5       91.81       75.73     29.91 o 
  -1  16   5      173.31      177.98     43.74 o 
   0  16   5       35.25        6.19     20.87 o 
   1  16   5      103.65       63.45     40.44 o 
   2  16   5       77.23       80.04     28.72 o 
   3  16   5       94.23       66.96     32.19 o 
   4  16   5       20.81       16.65     39.50 o 
  -3  17   5       10.62       17.14     22.54 o 
  -2  17   5      127.43      108.62     42.15 o 
  -1  17   5       53.75       71.83     42.24 o 
   0  17   5      199.53      168.33     29.81 o 
   1  17   5       58.93       48.89     41.12 o 
   2  17   5      134.20      143.94     29.32 o 
   3  17   5       12.86      -18.72     32.39 o 
  -3  18   5       77.75       75.42     29.13 o 
  -2  18   5       59.24       33.01     34.92 o 
  -1  18   5      180.29      149.53     50.14 o 
   0  18   5      352.92      327.79     29.43 o 
   1  18   5      181.55      158.63     44.12 o 
   2  18   5       75.23       69.07     44.83 o 
   3  18   5       67.15       36.91     35.83 o 
  -3  19   5       25.31      -20.57     32.37 o 
  -2  19   5        5.23       -7.54     27.33 o 
  -1  19   5       47.46       59.02     47.94 o 
   0  19   5       12.19      -14.61     30.67 o 
   1  19   5       30.59       30.16     43.07 o 
   2  19   5       20.10      -15.20     54.33 o 
   3  19   5       22.60       55.02     50.47 o 
  -2  20   5       49.28       24.71     40.10 o 
  -1  20   5        9.42      -18.31     48.95 o 
   0  20   5       50.98       48.21     30.41 o 
   1  20   5       14.22       -3.20     48.01 o 
   2  20   5       50.29       60.08     61.89 o 
  -2  21   5       12.96      111.31     53.93 o 
  -1  21   5      110.43       45.48     59.12 o 
   0  21   5       44.63       55.68     35.08 o 
   1  21   5      115.19      180.22     58.69 o 
   2  21   5        8.38       65.59     60.09 o 
  -1  22   5       10.60       42.43     84.35 o 
   0  22   5       10.29       50.65     69.67 o 
   1  22   5       13.83       64.43     64.51 o 
   0   0   6     1044.02     1108.43     31.51 o 
   1   0   6     5307.06     5330.42     21.12 o 
   2   0   6     1117.49     1082.67     13.20 o 
   3   0   6       86.48      100.64     17.00 o 
   4   0   6      254.62      229.88     27.08 o 
   5   0   6       48.53        9.96     49.89 o 
  -4   1   6      103.97      130.26     33.62 o 
  -3   1   6      372.20      410.65     16.47 o 
  -2   1   6     4072.84     4039.36     42.17 o 
  -1   1   6     5832.46     5767.86     19.15 o 
   0   1   6     1084.45     1144.99      7.93 o 
   1   1   6     5781.05     5723.92     18.56 o 
   2   1   6     4072.01     4122.56     22.24 o 
   3   1   6      405.87      434.80     12.73 o 
   4   1   6      113.07      126.82     33.88 o 
   5   1   6        5.75      -10.16     40.14 o 
  -4   2   6       53.63       60.49     30.72 o 
  -3   2   6      438.77      429.91     16.46 o 
  -2   2   6      158.92      175.00      6.13 o 
  -1   2   6    14825.56    14579.69     73.80 o 
   0   2   6     4939.00     5108.91     33.71 o 
   1   2   6    14459.86    14243.40     81.65 o 
   2   2   6      192.21      187.58     10.03 o 
   3   2   6      356.26      336.80     16.95 o 
   4   2   6       43.51       37.84     25.57 o 
   5   2   6       25.23       19.71     41.67 o 
  -4   3   6        9.85       19.06     37.89 o 
  -3   3   6      393.30      388.44     19.78 o 
  -2   3   6     4294.56     4246.65     93.31 o 
  -1   3   6     2451.39     2472.28     20.59 o 
   0   3   6     7547.01     7398.12     59.13 o 
   1   3   6     2457.38     2566.05     15.15 o 
   2   3   6     4445.25     4461.71     56.29 o 
   3   3   6      357.63      331.27     12.78 o 
   4   3   6        5.24        3.16     26.55 o 
   5   3   6       11.46       28.18     31.88 o 
  -4   4   6        5.83      -12.15     37.74 o 
  -3   4   6       96.52       86.89     18.10 o 
  -2   4   6      859.08      901.45     15.72 o 
  -1   4   6     3321.52     3365.94     23.04 o 
   0   4   6    11349.01    11294.32     74.74 o 
   1   4   6     3088.05     3251.15     34.41 o 
   2   4   6      712.00      739.64     27.84 o 
   3   4   6       92.50      103.68     12.75 o 
   4   4   6        7.37        8.62     27.16 o 
   5   4   6        3.99       -1.28     34.21 o 
  -4   5   6       47.02       34.89     39.51 o 
  -3   5   6      263.88      276.26     33.95 o 
  -2   5   6     1657.98     1520.63     42.10 o 
  -1   5   6     1699.26     1824.47     15.20 o 
   0   5   6    10187.84    10164.67     65.76 o 
   1   5   6     1782.32     1908.87     35.67 o 
   2   5   6     1336.68     1274.72     15.62 o 
   3   5   6      345.34      419.00     41.58 o 
   4   5   6       58.41       94.99     27.76 o 
   5   5   6       52.99       68.52     34.59 o 
  -4   6   6       47.94       21.67     35.02 o 
  -3   6   6      238.06      249.65     18.00 o 
  -2   6   6     1169.53     1196.05     17.71 o 
  -1   6   6     4018.83     4062.90     76.04 o 
   0   6   6      286.34      290.71     13.72 o 
   1   6   6     4437.48     4261.55     61.96 o 
   2   6   6     1114.73     1092.60     21.10 o 
   3   6   6      245.24      335.24     23.56 o 
   4   6   6       35.05       33.72     25.58 o 
   5   6   6        6.62       72.00     33.52 o 
  -5   7   6       13.45        8.61     37.65 o 
  -4   7   6       84.21       79.52     28.99 o 
  -3   7   6      370.79      377.29     19.52 o 
  -2   7   6      719.86      717.86     19.17 o 
  -1   7   6     5820.33     5912.18     93.13 o 
   0   7   6     1987.71     2267.30     92.06 o 
   1   7   6     5283.51     5243.57     63.51 o 
   2   7   6      699.25      692.23     15.71 o 
   3   7   6      450.89      490.90     28.92 o 
   4   7   6       68.85      112.36     28.39 o 
   5   7   6        9.37        4.99     33.58 o 
  -5   8   6       13.46        1.23     31.49 o 
  -4   8   6        2.71      -12.88     28.94 o 
  -3   8   6       75.80       63.73     19.34 o 
  -2   8   6      253.31      262.66     16.94 o 
  -1   8   6     6841.77     6745.79    151.56 o 
   0   8   6      146.94      202.52     23.17 o 
   1   8   6     6682.77     6357.15     74.97 o 
   2   8   6      292.67      271.65     19.74 o 
   3   8   6       45.49       26.52     18.20 o 
   4   8   6       11.01        9.85     27.50 o 
   5   8   6       11.95       52.99     58.93 o 
  -5   9   6        1.74      -20.52     34.41 o 
  -4   9   6      103.14      149.78     30.87 o 
  -3   9   6      263.80      247.31     21.79 o 
  -2   9   6     1057.85     1083.49     21.65 o 
  -1   9   6      307.97      276.78     15.10 o 
   0   9   6     2187.11     2459.01     38.60 o 
   1   9   6      431.58      399.53     22.85 o 
   2   9   6     1058.62     1050.88     41.79 o 
   3   9   6      192.82      177.06     19.43 o 
   4   9   6       95.86      112.90     23.76 o 
   5   9   6        1.04       30.01     56.03 o 
  -5  10   6        0.02       27.93     35.37 o 
  -4  10   6       59.94       72.88     31.05 o 
  -3  10   6      512.74      519.16     20.06 o 
  -2  10   6      130.60      121.55     18.28 o 
  -1  10   6     2298.61     2308.81     76.48 o 
   0  10   6     3058.97     3257.40     42.39 o 
   1  10   6     2215.27     2084.27     55.70 o 
   2  10   6       78.33       70.38     17.54 o 
   3  10   6      503.78      488.78     24.18 o 
   4  10   6       51.38       53.22     22.03 o 
   5  10   6        0.21       63.00     53.49 o 
  -5  11   6        1.14       23.98     39.28 o 
  -4  11   6        3.59        8.56     32.40 o 
  -3  11   6       15.44       26.70     18.01 o 
  -2  11   6      745.17      692.92     32.27 o 
  -1  11   6      327.27      345.20     15.37 o 
   0  11   6     2606.76     2355.19    129.24 o 
   1  11   6      328.53      322.01     16.92 o 
   2  11   6      682.69      677.40     20.39 o 
   3  11   6        3.91       12.89     19.24 o 
   4  11   6        8.28      -33.01     33.01 o 
   5  11   6        2.10       38.17     63.68 o 
  -4  12   6       21.31       45.36     26.70 o 
  -3  12   6       40.25       47.47     19.26 o 
  -2  12   6      440.51      395.42     22.49 o 
  -1  12   6      593.81      634.91     17.07 o 
   0  12   6     2318.24     2301.71     48.75 o 
   1  12   6      516.62      581.62     35.18 o 
   2  12   6      456.14      459.80     19.89 o 
   3  12   6       45.64       49.95     20.49 o 
   4  12   6       26.32        1.41     32.83 o 
  -4  13   6       22.78       35.22     26.71 o 
  -3  13   6       86.36      127.86     23.89 o 
  -2  13   6      623.06      607.17     24.84 o 
  -1  13   6     1227.20     1212.11     35.06 o 
   0  13   6      710.79      684.69     20.65 o 
   1  13   6     1297.30     1267.36     22.96 o 
   2  13   6      679.05      677.67     34.35 o 
   3  13   6       83.88       91.03     30.92 o 
   4  13   6       19.63       38.12     60.15 o 
  -4  14   6       49.46       41.34     28.03 o 
  -3  14   6       60.40       93.80     27.74 o 
  -2  14   6       27.94       11.38     22.96 o 
  -1  14   6      701.31      693.90     21.40 o 
   0  14   6      221.81      236.63     19.29 o 
   1  14   6      899.23      899.27     40.77 o 
   2  14   6       30.57       64.83     27.68 o 
   3  14   6       55.40       79.37     39.20 o 
   4  14   6       44.45       65.70     38.91 o 
  -4  15   6        4.29        9.07     28.22 o 
  -3  15   6       17.93       33.47     24.85 o 
  -2  15   6      274.91      227.55     37.90 o 
  -1  15   6      680.80      677.40     28.99 o 
   0  15   6       12.48       24.79     19.08 o 
   1  15   6      568.89      601.11     31.69 o 
   2  15   6      275.97      278.50     30.65 o 
   3  15   6       27.93       35.87     32.63 o 
   4  15   6        4.30       28.39     32.76 o 
  -4  16   6        6.79       -1.79     30.85 o 
  -3  16   6       95.69       78.62     27.36 o 
  -2  16   6        1.67      -25.46     25.46 o 
  -1  16   6     1399.77     1399.48     51.86 o 
   0  16   6       50.12       52.82     20.59 o 
   1  16   6     1309.05     1389.97     53.73 o 
   2  16   6        3.13      -29.23     29.23 o 
   3  16   6       77.29       65.33     31.86 o 
   4  16   6        4.33       23.06     55.58 o 
  -3  17   6      130.61       79.40     30.87 o 
  -2  17   6      317.96      267.62     32.79 o 
  -1  17   6       87.06       58.33     46.58 o 
   0  17   6      419.27      445.72     23.72 o 
   1  17   6       93.35       42.95     48.85 o 
   2  17   6      332.48      347.05     32.60 o 
   3  17   6      115.96       86.71     34.95 o 
  -3  18   6       32.41       26.44     28.12 o 
  -2  18   6      107.55       92.04     39.09 o 
  -1  18   6      255.14      192.91     50.14 o 
   0  18   6     1051.98     1123.21     37.07 o 
   1  18   6      208.73      232.34     53.27 o 
   2  18   6      115.98      158.45     56.76 o 
   3  18   6       28.66        6.44     37.88 o 
  -3  19   6        2.19      -41.16     52.77 o 
  -2  19   6       71.63       46.20     29.05 o 
  -1  19   6       77.09       22.30     44.90 o 
   0  19   6      689.55      730.90     38.56 o 
   1  19   6       77.76       87.07     55.94 o 
   2  19   6       40.86       36.60     59.06 o 
   3  19   6        1.94       22.87     39.85 o 
  -2  20   6      117.66      123.63     48.04 o 
  -1  20   6       26.63       47.32     54.67 o 
   0  20   6       45.58       30.31     32.43 o 
   1  20   6       29.10      -18.17     57.38 o 
   2  20   6      123.88      102.13     60.73 o 
  -2  21   6       79.90      231.27     60.11 o 
  -1  21   6      163.02      217.96     57.14 o 
   0  21   6       80.44      108.06     38.79 o 
   1  21   6      143.34      127.74     61.85 o 
  -1  22   6       57.24      121.81     38.92 o 
   0  22   6        3.38       64.40     47.01 o 
   1  22   6       61.20      155.14     67.36 o 
   1   0   7    15035.04    15089.41     93.60 o 
   2   0   7      432.84      456.96      8.60 o 
   3   0   7     2201.98     2352.01     54.14 o 
   4   0   7      163.93      132.98     26.47 o 
   5   0   7       15.62      -44.65     49.81 o 
  -5   1   7       32.27      -19.46     49.05 o 
  -4   1   7      171.49      132.57     41.61 o 
  -3   1   7      199.86      173.23     15.95 o 
  -2   1   7      653.37      667.50     11.34 o 
  -1   1   7     2715.05     2734.56     12.22 o 
   0   1   7      363.79      387.62      5.74 o 
   1   1   7     2791.52     2783.03     22.38 o 
   2   1   7      627.86      633.07     15.83 o 
   3   1   7      250.15      224.95     12.89 o 
   4   1   7      144.46      116.48     29.24 o 
   5   1   7       28.49       -3.28     42.03 o 
  -4   2   7       69.41       66.36     34.59 o 
  -3   2   7      450.77      433.72     17.35 o 
  -2   2   7     2312.49     2302.05     31.65 o 
  -1   2   7      385.18      368.54      6.56 o 
   0   2   7     7624.89     7904.16     25.73 o 
   1   2   7      497.24      478.03      6.46 o 
   2   2   7     2472.73     2629.04     38.45 o 
   3   2   7      479.98      479.56     21.72 o 
   4   2   7       99.06       84.84     28.10 o 
   5   2   7       22.51       19.77     32.27 o 
  -4   3   7      140.09      167.87     40.72 o 
  -3   3   7       38.37       18.71     18.84 o 
  -2   3   7     7380.99     7332.67     76.65 o 
  -1   3   7      607.81      611.17      8.04 o 
   0   3   7      872.15      959.93     13.83 o 
   1   3   7      819.18      846.43     10.57 o 
   2   3   7     7103.32     7313.76     80.44 o 
   3   3   7       56.14       30.70     16.63 o 
   4   3   7      135.75      170.50     27.97 o 
   5   3   7        3.96       10.49     35.01 o 
  -4   4   7       41.79       45.93     39.91 o 
  -3   4   7       64.30       33.02     18.46 o 
  -2   4   7      323.03      293.83     10.50 o 
  -1   4   7      358.75      368.08      8.44 o 
   0   4   7      705.38      776.66     14.45 o 
   1   4   7      439.22      451.51      9.02 o 
   2   4   7      495.39      504.12     20.46 o 
   3   4   7       78.29       59.69     22.63 o 
   4   4   7       32.43       41.55     26.97 o 
   5   4   7       12.28       -5.30     32.53 o 
  -4   5   7      339.92      408.57     42.67 o 
  -3   5   7       49.33       41.59     22.92 o 
  -2   5   7     1794.64     1881.52     39.75 o 
  -1   5   7     3412.81     3524.75     33.53 o 
   0   5   7     7718.50     8059.53    117.84 o 
   1   5   7     4022.37     4058.76     66.28 o 
   2   5   7     1890.77     1962.89     36.06 o 
   3   5   7       57.39       90.74     25.18 o 
   4   5   7      367.59      493.05     58.08 o 
   5   5   7        1.50       31.44     36.33 o 
  -5   6   7        5.34       30.87     52.46 o 
  -4   6   7       57.56       22.57     29.00 o 
  -3   6   7      906.98      869.70     27.90 o 
  -2   6   7      721.92      684.07     20.12 o 
  -1   6   7     2657.46     2768.87     43.98 o 
   0   6   7     1361.76     1267.14     29.65 o 
   1   6   7     2643.09     2782.49     93.58 o 
   2   6   7      764.58      721.15     16.61 o 
   3   6   7      968.40      988.66     28.12 o 
   4   6   7       47.66       73.65     29.54 o 
   5   6   7        7.63       57.75     41.62 o 
  -5   7   7        1.31        4.34     33.40 o 
  -4   7   7       16.71        8.85     29.40 o 
  -3   7   7      418.41      383.88     26.75 o 
  -2   7   7       15.10       10.84     12.05 o 
  -1   7   7     3191.59     3194.19     53.46 o 
   0   7   7      350.23      367.56     15.01 o 
   1   7   7     3058.72     3185.50     24.98 o 
   2   7   7       23.58       20.07     13.85 o 
   3   7   7      385.14      349.53     25.99 o 
   4   7   7       15.61       48.11     46.68 o 
   5   7   7        1.42       55.60     33.45 o 
  -5   8   7        9.08       -9.32     33.92 o 
  -4   8   7       19.60       -6.16     29.33 o 
  -3   8   7     2185.43     2275.94     77.75 o 
  -2   8   7       75.88       84.19     17.15 o 
  -1   8   7     3257.86     3341.60     36.18 o 
   0   8   7      152.06      150.60     18.30 o 
   1   8   7     3032.30     3055.75     37.67 o 
   2   8   7       57.00       53.90     19.52 o 
   3   8   7     2161.83     2295.55     81.62 o 
   4   8   7       15.31        6.34     21.59 o 
   5   8   7        5.07       30.23     61.01 o 
  -5   9   7       10.33      -20.70     38.55 o 
  -4   9   7       53.43       58.50     29.47 o 
  -3   9   7       45.93       57.63     21.00 o 
  -2   9   7       10.30        8.93     17.47 o 
  -1   9   7      356.27      401.33     18.95 o 
   0   9   7     1508.75     1900.16     37.03 o 
   1   9   7      335.91      356.37     25.02 o 
   2   9   7       37.12       29.71     20.26 o 
   3   9   7       18.19       24.96     19.99 o 
   4   9   7       44.62       33.30     23.37 o 
   5   9   7       15.62       10.83     58.52 o 
  -5  10   7       11.08        7.68     39.17 o 
  -4  10   7        6.52       15.44     30.83 o 
  -3  10   7       48.64       55.62     21.76 o 
  -2  10   7      347.79      363.82     20.35 o 
  -1  10   7      660.47      693.16     19.06 o 
   0  10   7     2863.32     2901.12     44.10 o 
   1  10   7      678.34      738.09     21.21 o 
   2  10   7      421.56      460.82     25.28 o 
   3  10   7       21.17       26.21     20.73 o 
   4  10   7        8.73       22.39     23.04 o 
   5  10   7        8.78       16.95     55.65 o 
  -4  11   7      115.65      118.17     30.44 o 
  -3  11   7       44.91       76.03     22.61 o 
  -2  11   7     2356.23     2242.73     31.47 o 
  -1  11   7       58.43       63.88     17.55 o 
   0  11   7      148.67      169.00     28.35 o 
   1  11   7      100.50       96.58     17.87 o 
   2  11   7     2431.20     2398.67     29.10 o 
   3  11   7       52.29       24.48     22.34 o 
   4  11   7      116.31       96.92     34.03 o 
  -4  12   7      114.37      119.03     26.41 o 
  -3  12   7        6.32       53.81     22.42 o 
  -2  12   7       76.24       98.44     22.29 o 
  -1  12   7        8.15        3.23     15.73 o 
   0  12   7      161.73      197.71     29.69 o 
   1  12   7        3.41       -0.77     16.67 o 
   2  12   7       58.25       75.94     19.09 o 
   3  12   7        6.39       -7.28     22.29 o 
   4  12   7      116.92       94.60     33.73 o 
  -4  13   7       80.99       91.75     25.88 o 
  -3  13   7        6.42       26.68     24.81 o 
  -2  13   7      131.19      141.61     23.12 o 
  -1  13   7     2094.70     1993.83     49.48 o 
   0  13   7      919.59      927.74     27.52 o 
   1  13   7     2304.21     2164.97     89.67 o 
   2  13   7      147.94      179.05     24.89 o 
   3  13   7       11.54      -13.99     22.40 o 
   4  13   7       84.81       56.37     38.50 o 
  -4  14   7        9.50       64.48     29.57 o 
  -3  14   7      190.05      193.11     26.69 o 
  -2  14   7       53.22       30.85     22.84 o 
  -1  14   7     1089.24     1067.49     29.98 o 
   0  14   7       26.13        9.24     22.52 o 
   1  14   7      952.94      975.22     58.43 o 
   2  14   7       28.46       15.71     32.12 o 
   3  14   7      242.37      239.29     31.82 o 
   4  14   7       13.07       29.55     35.86 o 
  -4  15   7        1.84       55.90     30.85 o 
  -3  15   7       72.14      106.55     27.39 o 
  -2  15   7      177.19      135.12     26.05 o 
  -1  15   7      431.68      381.14     21.09 o 
   0  15   7        0.21       -7.46     24.11 o 
   1  15   7      394.98      378.96     29.93 o 
   2  15   7      199.20      230.61     35.68 o 
   3  15   7       90.40       81.22     31.36 o 
   4  15   7        0.70       18.97     42.59 o 
  -4  16   7        1.98       32.46     36.23 o 
  -3  16   7      250.14      281.80     40.38 o 
  -2  16   7       23.50       20.39     25.49 o 
  -1  16   7      404.51      390.28     47.95 o 
   0  16   7      114.08      127.80     27.19 o 
   1  16   7      349.76      338.97     50.49 o 
   2  16   7       24.47       36.73     31.18 o 
   3  16   7      259.21      280.41     33.98 o 
   4  16   7        1.40       18.90     51.56 o 
  -3  17   7       10.04        3.73     30.89 o 
  -2  17   7      265.86      244.02     33.37 o 
  -1  17   7       75.85      129.22     48.48 o 
   0  17   7       13.95      -25.04     26.75 o 
   1  17   7       80.73       54.43     45.68 o 
   2  17   7      277.29      241.23     33.97 o 
   3  17   7       10.50       63.08     38.08 o 
  -3  18   7       26.59       51.43     37.35 o 
  -2  18   7      344.22      390.72     60.18 o 
  -1  18   7       17.29       72.49     47.71 o 
   0  18   7      140.69       71.45     30.59 o 
   1  18   7       14.89      -19.95     44.11 o 
   2  18   7      367.72      393.72     60.02 o 
   3  18   7       28.42       59.20     53.36 o 
  -2  19   7      394.65      391.19     43.38 o 
  -1  19   7      133.01      185.72     43.05 o 
   0  19   7      427.87      455.54     48.81 o 
   1  19   7      150.37      158.39     53.66 o 
   2  19   7      378.45      434.47     63.05 o 
   3  19   7       23.21      -27.15     50.57 o 
  -2  20   7       42.64      128.20     56.10 o 
  -1  20   7       18.63      166.59     69.87 o 
   0  20   7       34.87       63.12     47.36 o 
   1  20   7       16.30       54.71     57.88 o 
   2  20   7       54.55       79.52     60.55 o 
  -2  21   7        0.85      208.74     58.69 o 
  -1  21   7      162.08      247.86     69.70 o 
   0  21   7       74.69       33.62     56.53 o 
   1  21   7      159.11      139.47     63.32 o 
  -1  22   7       56.21      127.18     62.70 o 
   0  22   7       19.31       32.08     61.53 o 
   1  22   7       55.71      -12.96     66.30 o 
   0   0   8      590.59      644.38      7.20 o 
   1   0   8     7770.43     7056.29     50.73 o 
   2   0   8      704.09      718.15     12.60 o 
   3   0   8       26.71       22.74     15.48 o 
   4   0   8       12.58      -12.36     26.16 o 
  -5   1   8       16.08       -4.32     49.77 o 
  -4   1   8      130.14      114.20     29.27 o 
  -3   1   8      327.29      309.94     17.17 o 
  -2   1   8     1418.22     1389.89     27.23 o 
  -1   1   8     3254.56     3250.76     34.45 o 
   0   1   8      695.70      735.26     13.58 o 
   1   1   8     2861.98     2876.84     24.90 o 
   2   1   8     1149.21     1137.36     13.94 o 
   3   1   8      407.65      425.92     20.88 o 
   4   1   8      123.00      132.40     29.73 o 
   5   1   8       17.06       13.64     32.62 o 
  -5   2   8        8.71        6.43     51.58 o 
  -4   2   8       42.57       29.43     46.48 o 
  -3   2   8      447.41      476.28     24.43 o 
  -2   2   8     1808.32     1698.64     29.47 o 
  -1   2   8     3818.60     3697.08     25.05 o 
   0   2   8       47.37       48.61      3.89 o 
   1   2   8     4181.51     4078.08     31.91 o 
   2   2   8     1933.06     1908.51     24.05 o 
   3   2   8      410.22      421.94     20.01 o 
   4   2   8       62.73       77.02     30.67 o 
   5   2   8        7.11       -5.70     34.33 o 
  -4   3   8      114.57      141.67     40.84 o 
  -3   3   8       94.63       77.24     25.87 o 
  -2   3   8     2559.65     2425.11     33.32 o 
  -1   3   8      635.49      671.85      8.61 o 
   0   3   8    23930.09    23379.74    173.50 o 
   1   3   8      452.85      461.73      7.61 o 
   2   3   8     2757.37     2774.71     44.54 o 
   3   3   8       57.86       68.82     18.56 o 
   4   3   8      120.31       81.73     30.32 o 
   5   3   8        3.47      -18.80     34.23 o 
  -4   4   8       70.41       83.73     43.16 o 
  -3   4   8      494.26      511.09     23.11 o 
  -2   4   8      354.71      330.48     11.49 o 
  -1   4   8      255.92      273.72      9.21 o 
   0   4   8     2189.60     2317.44     25.15 o 
   1   4   8      277.63      288.47      8.55 o 
   2   4   8      365.98      341.94     20.57 o 
   3   4   8      469.13      502.99     20.33 o 
   4   4   8       56.04       58.94     29.23 o 
   5   4   8        3.14        1.93     30.72 o 
  -4   5   8       24.58       15.55     42.14 o 
  -3   5   8      413.13      390.56     25.82 o 
  -2   5   8     1044.51      943.14     42.35 o 
  -1   5   8      498.55      517.91     10.10 o 
   0   5   8     8658.08     8286.34     67.02 o 
   1   5   8      256.94      269.18     12.05 o 
   2   5   8     1080.85     1059.00     21.31 o 
   3   5   8      386.60      439.93     25.44 o 
   4   5   8       23.25       14.57     28.31 o 
   5   5   8        2.47       49.48     52.12 o 
  -5   6   8       14.36       28.88     46.32 o 
  -4   6   8       56.07       38.07     29.18 o 
  -3   6   8      262.87      259.74     25.47 o 
  -2   6   8      939.74      945.76     17.12 o 
  -1   6   8     6125.71     5897.77     42.12 o 
   0   6   8        3.29       -2.87      7.40 o 
   1   6   8     6013.82     5738.76     80.79 o 
   2   6   8     1002.31      994.46     19.18 o 
   3   6   8      234.37      242.54     26.10 o 
   4   6   8       43.29       58.76     28.00 o 
   5   6   8       18.06       20.28     32.15 o 
  -5   7   8        8.81       12.14     34.37 o 
  -4   7   8       36.30       23.40     29.24 o 
  -3   7   8       29.55       42.93     25.28 o 
  -2   7   8      465.47      454.81     30.41 o 
  -1   7   8       28.31       29.98     12.37 o 
   0   7   8        9.33       -5.42      7.79 o 
   1   7   8       40.93       44.88     12.36 o 
   2   7   8      487.28      462.24     19.98 o 
   3   7   8       21.73       32.23     25.02 o 
   4   7   8       46.88       27.91     31.86 o 
   5   7   8        7.11       86.78     59.49 o 
  -5   8   8        4.12      -35.94     37.41 o 
  -4   8   8       11.89       16.45     29.00 o 
  -3   8   8      106.34       71.61     25.60 o 
  -2   8   8      761.76      825.51     31.63 o 
  -1   8   8     6777.19     6497.77    139.98 o 
   0   8   8      783.69      709.34     32.07 o 
   1   8   8     7039.80     6741.54     54.76 o 
   2   8   8      746.64      773.89     24.59 o 
   3   8   8       86.40       68.59     26.11 o 
   4   8   8       17.74       -3.98     27.95 o 
   5   8   8        3.06      -44.93     64.74 o 
  -5   9   8       20.25       42.60     37.12 o 
  -4   9   8        7.04       41.50     30.78 o 
  -3   9   8      153.04      150.66     26.87 o 
  -2   9   8      722.64      689.48     26.03 o 
  -1   9   8      573.15      582.23     20.13 o 
   0   9   8     1405.53     1590.33     40.52 o 
   1   9   8      488.77      474.70     27.04 o 
   2   9   8      663.13      660.18     29.94 o 
   3   9   8      169.13      167.88     21.73 o 
   4   9   8       11.39       19.98     23.25 o 
   5   9   8       23.54       28.70     57.66 o 
  -5  10   8        0.40       18.43     37.54 o 
  -4  10   8       22.36       31.99     30.31 o 
  -3  10   8      627.84      636.14     31.45 o 
  -2  10   8      815.27      797.09     28.38 o 
  -1  10   8      306.48      291.73     21.27 o 
   0  10   8        3.02       61.43     28.83 o 
   1  10   8      376.09      368.35     27.86 o 
   2  10   8      783.84      853.36     26.96 o 
   3  10   8      706.03      714.27     25.44 o 
   4  10   8       39.46       44.01     24.61 o 
   5  10   8        0.32      -28.87     65.23 o 
  -4  11   8       35.87       55.83     32.28 o 
  -3  11   8       52.72       84.90     29.15 o 
  -2  11   8     1300.62     1195.07     82.26 o 
  -1  11   8      864.04      865.80     26.87 o 
   0  11   8     7775.89     8450.41     70.87 o 
   1  11   8      797.72      785.22     32.96 o 
   2  11   8     1188.77     1156.63     27.76 o 
   3  11   8       57.31       77.57     21.54 o 
   4  11   8       32.81       57.49     25.43 o 
  -4  12   8       65.27       72.86     61.06 o 
  -3  12   8       48.28       62.81     24.34 o 
  -2  12   8      371.89      322.03     23.28 o 
  -1  12   8       45.08       48.61     22.79 o 
   0  12   8      206.03      210.13     31.19 o 
   1  12   8       43.47       96.69     29.91 o 
   2  12   8      370.66      348.47     21.24 o 
   3  12   8       47.97       62.44     22.96 o 
   4  12   8       52.12       59.81     30.66 o 
  -4  13   8        0.75       -7.63     35.47 o 
  -3  13   8      120.65      141.00     24.03 o 
  -2  13   8      312.20      316.17     24.92 o 
  -1  13   8      203.56      205.98     20.03 o 
   0  13   8      273.96      285.21     32.35 o 
   1  13   8      296.27      268.18     19.59 o 
   2  13   8      306.62      326.35     22.04 o 
   3  13   8       92.73       86.24     23.21 o 
   4  13   8        0.07        5.77     36.07 o 
  -4  14   8       43.06       57.79     34.15 o 
  -3  14   8       54.63       56.76     25.76 o 
  -2  14   8      265.70      224.13     25.36 o 
  -1  14   8     1644.93     1817.60     27.45 o 
   0  14   8       14.99       17.53     23.65 o 
   1  14   8     1655.77     1729.95     54.09 o 
   2  14   8      213.47      193.75     21.93 o 
   3  14   8       63.13       63.34     29.98 o 
   4  14   8       42.05       11.40     36.15 o 
  -4  15   8       25.83       16.86     37.66 o 
  -3  15   8       13.72       39.60     27.66 o 
  -2  15   8        6.72       11.42     24.28 o 
  -1  15   8      307.55      314.14     25.94 o 
   0  15   8      223.62      220.55     26.37 o 
   1  15   8      302.79      339.79     37.87 o 
   2  15   8       10.89       -4.39     27.60 o 
   3  15   8        8.41       27.20     42.68 o 
   4  15   8       26.16        3.99     36.65 o 
  -3  16   8       49.44       48.34     34.72 o 
  -2  16   8       44.54       23.80     25.70 o 
  -1  16   8      705.53      684.84     36.04 o 
   0  16   8      246.52      206.69     30.24 o 
   1  16   8      766.21      803.99     36.44 o 
   2  16   8       56.63       58.97     28.91 o 
   3  16   8       44.44        9.85     34.18 o 
  -3  17   8       10.67        3.71     29.14 o 
  -2  17   8      165.94      110.73     27.62 o 
  -1  17   8       20.82       16.92     47.25 o 
   0  17   8      437.01      558.13     32.90 o 
   1  17   8       33.75       64.94     52.54 o 
   2  17   8      160.60      141.45     31.04 o 
   3  17   8       17.66      -30.27     38.99 o 
  -3  18   8        5.89       28.06     36.36 o 
  -2  18   8        9.05       -0.61     27.21 o 
  -1  18   8       89.35       31.06     48.13 o 
   0  18   8       42.51       11.68     29.28 o 
   1  18   8       98.83       88.56     49.95 o 
   2  18   8        8.47      -15.78     57.23 o 
   3  18   8        3.78       44.14     34.25 o 
  -2  19   8      181.00      199.70     31.38 o 
  -1  19   8       45.09       32.18     43.18 o 
   0  19   8      571.21      507.48     57.89 o 
   1  19   8       48.02       30.45     46.80 o 
   2  19   8      178.82      154.58     61.35 o 
  -2  20   8        2.17      137.26     94.93 o 
  -1  20   8       49.91      266.52     63.87 o 
   0  20   8        1.53       32.24     47.34 o 
   1  20   8       39.36       56.73     57.39 o 
   2  20   8        7.36       83.97     64.13 o 
  -1  21   8       14.08       58.88     60.17 o 
   0  21   8        6.83       29.71     50.87 o 
   1  21   8       17.18       71.40     64.57 o 
   0  22   8       90.17       62.13     62.11 o 
   1   0   9      760.68      721.71     12.23 o 
   2   0   9       27.46       10.50      9.23 o 
   3   0   9     1063.06     1074.14     21.38 o 
   4   0   9      114.80      173.69     40.63 o 
   5   0   9        5.44      -13.83     53.09 o 
  -4   1   9      238.72      210.78     28.75 o 
  -3   1   9       62.39       87.28     16.32 o 
  -2   1   9        6.00        6.97     10.02 o 
  -1   1   9      963.84      939.79     11.15 o 
   0   1   9      895.93      849.33     14.43 o 
   1   1   9     1064.69     1038.48     14.08 o 
   2   1   9        0.90        2.63      9.55 o 
   3   1   9      122.77      162.78     20.95 o 
   4   1   9      206.99      209.73     30.13 o 
   5   1   9        3.37       32.46     55.08 o 
  -5   2   9       24.15      -21.58     54.17 o 
  -4   2   9      100.76       86.49     29.02 o 
  -3   2   9      706.52      710.25     19.55 o 
  -2   2   9      120.41      115.42     15.88 o 
  -1   2   9     1991.65     1978.18     14.57 o 
   0   2   9     1159.06     1163.75     15.07 o 
   1   2   9     1791.25     1745.32     17.03 o 
   2   2   9      196.49      200.45     11.34 o 
   3   2   9      635.54      659.76     22.25 o 
   4   2   9       93.99       51.57     29.85 o 
   5   2   9       22.79       19.81     36.15 o 
  -5   3   9        1.15      -38.50     57.01 o 
  -4   3   9      105.19       81.33     40.12 o 
  -3   3   9      104.55       48.65     19.04 o 
  -2   3   9     4474.06     4298.09     52.86 o 
  -1   3   9     1041.59     1026.15     11.94 o 
   0   3   9     3314.65     3368.81     19.94 o 
   1   3   9      896.54      871.72     11.79 o 
   2   3   9     4307.78     4091.97     31.67 o 
   3   3   9      132.57      141.65     20.13 o 
   4   3   9      117.33      137.97     29.83 o 
   5   3   9        2.01        4.19     32.73 o 
  -5   4   9       23.68      -44.59     54.11 o 
  -4   4   9       46.08       47.61     42.09 o 
  -3   4   9      146.51      134.29     23.95 o 
  -2   4   9      249.92      242.34     17.51 o 
  -1   4   9      176.41      169.07      7.70 o 
   0   4   9      274.14      275.60      7.45 o 
   1   4   9      222.18      198.86      9.73 o 
   2   4   9      346.28      365.02     20.97 o 
   3   4   9      187.85      205.61     19.89 o 
   4   4   9       48.89      112.28     30.27 o 
   5   4   9       24.01      -13.13     46.13 o 
  -4   5   9       66.21       47.78     44.23 o 
  -3   5   9       85.38       48.62     24.05 o 
  -2   5   9     2247.97     2195.24     65.46 o 
  -1   5   9     1116.79     1072.54     19.85 o 
   0   5   9      711.87      669.82     13.42 o 
   1   5   9      988.39      926.78     15.71 o 
   2   5   9     2443.44     2416.69     50.84 o 
   3   5   9       74.99       85.65     25.76 o 
   4   5   9       64.69       96.95     30.33 o 
   5   5   9        0.19       -9.32     31.72 o 
  -5   6   9        2.37        1.98     44.79 o 
  -4   6   9       93.78       42.92     31.60 o 
  -3   6   9      215.29      205.76     42.82 o 
  -2   6   9      476.23      486.37     22.73 o 
  -1   6   9     3426.45     3472.80     20.37 o 
   0   6   9     1020.77     1009.95     16.62 o 
   1   6   9     3434.43     3354.10     97.76 o 
   2   6   9      458.77      522.13     18.66 o 
   3   6   9      162.52      124.50     27.54 o 
   4   6   9       79.20      140.56     33.37 o 
   5   6   9        2.37       39.85     53.67 o 
  -5   7   9        1.04       -6.18     37.55 o 
  -4   7   9        1.80      -21.69     31.68 o 
  -3   7   9       92.15       89.58     25.68 o 
  -2   7   9       20.76       33.82     20.72 o 
  -1   7   9       99.11       66.64     12.87 o 
   0   7   9      508.89      498.79     13.43 o 
   1   7   9      130.38       95.17     17.79 o 
   2   7   9       24.08       50.08     16.38 o 
   3   7   9       43.25       45.71     27.26 o 
   4   7   9        4.28      -13.19     32.71 o 
   5   7   9        0.88       -7.80     40.31 o 
  -5   8   9       30.29        3.58     35.67 o 
  -4   8   9       28.08       31.92     30.93 o 
  -3   8   9      307.65      278.26     28.05 o 
  -2   8   9       25.10       47.13     22.51 o 
  -1   8   9      807.27      764.16     20.55 o 
   0   8   9     1965.53     2161.58     42.56 o 
   1   8   9      790.70      844.39     30.79 o 
   2   8   9       17.46       48.98     27.46 o 
   3   8   9      315.49      331.07     28.09 o 
   4   8   9       26.68       19.84     23.74 o 
   5   8   9       28.61       -5.97     66.85 o 
  -5   9   9       10.10       35.92     41.12 o 
  -4   9   9       60.99       66.64     30.74 o 
  -3   9   9       56.43       62.88     26.98 o 
  -2   9   9      998.94      963.82     28.42 o 
  -1   9   9      276.51      267.74     20.48 o 
   0   9   9     1952.08     2083.01     46.06 o 
   1   9   9      218.44      184.26     26.63 o 
   2   9   9      774.81      664.54     52.05 o 
   3   9   9       92.83      117.71     27.94 o 
   4   9   9       59.47       73.07     25.57 o 
   5   9   9        8.91        0.43     32.62 o 
  -4  10   9       12.68       16.47     32.40 o 
  -3  10   9      106.63      140.11     28.13 o 
  -2  10   9      647.98      601.63     28.50 o 
  -1  10   9      183.11      200.50     21.35 o 
   0  10   9      707.77      823.56     36.97 o 
   1  10   9      163.76      157.74     29.62 o 
   2  10   9      618.63      621.64     29.93 o 
   3  10   9      108.43      124.42     23.86 o 
   4  10   9       13.00      -25.36     25.36 o 
  -4  11   9       82.35      120.51     45.72 o 
  -3  11   9        2.01       22.28     28.47 o 
  -2  11   9     1215.67     1149.87     32.74 o 
  -1  11   9      414.96      364.52     23.71 o 
   0  11   9     1473.77     1660.06     42.78 o 
   1  11   9      449.51      401.89     32.99 o 
   2  11   9     1344.53     1403.83     30.51 o 
   3  11   9        5.19       -2.05     22.93 o 
   4  11   9       91.02       93.87     32.68 o 
  -4  12   9       24.05       10.32     35.35 o 
  -3  12   9       80.04      102.28     29.85 o 
  -2  12   9       18.36       18.79     27.81 o 
  -1  12   9      457.35      460.91     42.50 o 
   0  12   9        6.45       28.61     32.60 o 
   1  12   9      512.70      491.70     34.17 o 
   2  12   9        7.79        9.21     23.69 o 
   3  12   9       86.00       71.87     24.04 o 
   4  12   9       19.28       20.33     25.77 o 
  -4  13   9       64.35       75.14     33.37 o 
  -3  13   9       28.04       36.80     32.76 o 
  -2  13   9       76.64       77.73     29.37 o 
  -1  13   9      206.38      223.07     26.00 o 
   0  13   9      347.73      379.42     35.89 o 
   1  13   9      209.80      218.77     32.65 o 
   2  13   9       88.57       90.80     20.42 o 
   3  13   9       27.60       26.84     25.13 o 
   4  13   9       72.22      108.66     39.48 o 
  -4  14   9        0.44       33.04     37.60 o 
  -3  14   9      322.24      260.83     36.16 o 
  -2  14   9        4.31       11.20     32.41 o 
  -1  14   9      410.48      441.35     25.69 o 
   0  14   9      194.31      167.67     27.07 o 
   1  14   9      360.95      371.35     21.94 o 
   2  14   9        9.74       17.05     21.59 o 
   3  14   9      304.09      273.40     36.93 o 
   4  14   9        0.71       23.23     37.78 o 
  -4  15   9       22.41       24.83     38.21 o 
  -3  15   9       92.93       89.27     32.84 o 
  -2  15   9        0.94       18.11     30.69 o 
  -1  15   9      205.37      258.15     48.55 o 
   0  15   9       22.51       29.28     27.78 o 
   1  15   9      259.93      300.74     33.32 o 
   2  15   9        1.28      -23.51     29.10 o 
   3  15   9       88.31      117.79     36.44 o 
   4  15   9       20.98       50.07     63.54 o 
  -3  16   9      123.66       82.70     42.89 o 
  -2  16   9        3.40       -6.32     34.84 o 
  -1  16   9      121.14       61.23     45.80 o 
   0  16   9      838.18      897.48     56.18 o 
   1  16   9      141.59      146.74     27.94 o 
   2  16   9       11.33      -14.69     29.53 o 
   3  16   9      137.27      119.97     47.57 o 
  -3  17   9       89.41       23.40     34.06 o 
  -2  17   9      286.73      178.66     38.26 o 
   0  17   9      828.92      804.34     34.44 o 
   1  17   9       60.34       76.25     30.30 o 
   2  17   9      238.33      272.46     34.43 o 
   3  17   9       79.17       61.15     40.09 o 
  -3  18   9       10.31       72.85     55.70 o 
  -2  18   9       48.44       65.15     35.58 o 
  -1  18   9       34.43      246.31     60.03 o 
   0  18   9      292.93      243.22     34.46 o 
   1  18   9       36.66       54.72     54.17 o 
   2  18   9       52.14       73.27     60.39 o 
   3  18   9       13.16       28.85     42.01 o 
  -2  19   9      146.70      152.68     51.25 o 
  -1  19   9      153.90      398.06     63.45 o 
   0  19   9       59.29        0.52     34.24 o 
   1  19   9      150.43      117.93     47.50 o 
   2  19   9      138.97       63.28     62.43 o 
  -2  20   9       11.34      223.76     59.97 o 
  -1  20   9      172.38      421.46     66.78 o 
   0  20   9        0.75       -2.48     55.21 o 
   1  20   9      158.02      105.48     58.96 o 
  -1  21   9       38.29      124.19     68.95 o 
   0  21   9       14.00       47.70     49.15 o 
   1  21   9       32.49       82.67     67.01 o 
   0   0  10     6304.30     6207.02     72.94 o 
   1   0  10     2089.35     1908.56     23.62 o 
   2   0  10      163.99      146.67     13.18 o 
   3   0  10     1653.95     1743.34     48.85 o 
   4   0  10        2.11       -3.40     29.54 o 
   5   0  10        7.98       57.51     54.41 o 
  -5   1  10        6.81      -45.00     55.06 o 
  -4   1  10        7.10       16.82     42.02 o 
  -3   1  10      231.55      241.23     18.42 o 
  -2   1  10     2415.85     2483.42     40.74 o 
  -1   1  10     4308.84     4182.10     40.86 o 
   0   1  10     3295.58     3451.47     44.41 o 
   1   1  10     4157.16     4015.97     63.59 o 
   2   1  10     2216.61     2223.01     40.84 o 
   3   1  10      197.48      209.91     21.16 o 
   4   1  10        2.25      -11.48     29.58 o 
   5   1  10        7.10       18.55     38.05 o 
  -4   2  10       43.53       27.10     33.16 o 
  -3   2  10      572.80      611.78     20.31 o 
  -2   2  10       31.36       23.13     11.92 o 
  -1   2  10     2718.62     2715.92     17.79 o 
   0   2  10     1249.64     1301.34     31.85 o 
   1   2  10     2947.67     2923.50     61.71 o 
   2   2  10       51.36       58.55     12.38 o 
   3   2  10      639.63      702.22     24.41 o 
   4   2  10       32.70       25.61     32.02 o 
   5   2  10        0.03       20.24     57.77 o 
  -4   3  10       22.73       38.06     30.85 o 
  -3   3  10      158.75      112.10     20.92 o 
  -2   3  10      651.71      651.81     17.50 o 
  -1   3  10      997.56     1074.70     12.74 o 
   0   3  10     5093.66     4997.22     54.02 o 
   1   3  10     1103.79     1129.81     25.25 o 
   2   3  10      827.78      796.93     24.20 o 
   3   3  10      154.41      119.33     21.07 o 
   4   3  10       28.17       65.64     30.94 o 
   5   3  10        1.40       67.18     34.84 o 
  -5   4  10        2.69      -28.97     47.58 o 
  -4   4  10       24.14       10.86     43.95 o 
  -3   4  10       21.50        0.36     20.77 o 
  -2   4  10      932.33      910.68     16.30 o 
  -1   4  10     2685.76     2689.92     14.68 o 
   0   4  10     4181.90     4034.03     50.84 o 
   1   4  10     2417.81     2382.22     29.77 o 
   2   4  10      901.91      880.81     25.09 o 
   3   4  10       52.29       49.50     20.85 o 
   4   4  10       19.99       40.61     29.29 o 
   5   4  10        2.75       29.48     34.87 o 
  -5   5  10        1.94       13.19     54.67 o 
  -4   5  10       10.38       -1.54     49.38 o 
  -3   5  10      291.95      302.67     26.23 o 
  -2   5  10     1166.29     1186.73     17.81 o 
  -1   5  10      380.91      399.34     10.85 o 
   0   5  10     7762.21     7994.43     89.62 o 
   1   5  10      318.19      345.91     21.05 o 
   2   5  10     1124.85     1152.26     25.88 o 
   3   5  10      295.66      288.16     22.55 o 
   4   5  10        9.14       45.64     37.22 o 
   5   5  10        1.36        2.41     35.90 o 
  -5   6  10        6.21        7.23     36.53 o 
  -4   6  10        4.15      -20.21     31.45 o 
  -3   6  10      812.86      832.78     80.94 o 
  -2   6  10      163.73      137.76     18.46 o 
  -1   6  10     3550.37     3592.22     21.68 o 
   0   6  10      390.94      430.53     13.99 o 
   1   6  10     3497.63     3518.87     48.80 o 
   2   6  10      131.52      131.26     21.76 o 
   3   6  10      745.01      841.53     51.76 o 
   4   6  10        4.84       11.28     32.67 o 
   5   6  10        5.99       68.29     47.92 o 
  -5   7  10       21.53        6.90     38.36 o 
  -4   7  10        8.06      -27.71     31.83 o 
  -3   7  10      114.62      116.77     26.69 o 
  -2   7  10      275.48      295.43     20.38 o 
  -1   7  10      919.44      905.17     15.00 o 
   0   7  10      685.75      652.30     24.35 o 
   1   7  10      956.39      975.98     22.01 o 
   2   7  10      302.11      303.24     22.39 o 
   3   7  10      120.50      117.35     27.48 o 
   4   7  10       10.77        0.10     46.93 o 
   5   7  10       21.55       23.51     41.17 o 
  -5   8  10        6.94      -14.88     38.80 o 
  -4   8  10       13.80       36.86     32.51 o 
  -3   8  10      230.82      228.81     28.15 o 
  -2   8  10      446.18      469.33     22.27 o 
  -1   8  10     1545.00     1563.45     49.34 o 
   0   8  10      690.93      620.73     24.68 o 
   1   8  10     1426.26     1387.94     24.68 o 
   2   8  10      450.94      498.53     20.50 o 
   3   8  10      239.35      268.07     55.32 o 
   4   8  10       13.38       52.59     30.28 o 
   5   8  10        4.36       20.31     58.62 o 
  -4   9  10       68.28       90.85     32.46 o 
  -3   9  10       23.59        5.42     27.58 o 
  -2   9  10     1137.32     1143.45     31.81 o 
  -1   9  10     1096.35     1159.51     24.63 o 
   0   9  10     2030.01     1971.75     45.87 o 
   1   9  10     1091.64     1010.72     35.65 o 
   2   9  10     1125.37     1128.22     29.99 o 
   3   9  10       21.39       41.44     29.56 o 
   4   9  10       62.64       84.05     25.94 o 
  -4  10  10       42.66       36.27     33.01 o 
  -3  10  10       56.74       76.15     28.72 o 
  -2  10  10      194.99      171.47     26.89 o 
  -1  10  10      929.67      968.23     44.24 o 
   0  10  10     1574.51     1888.50     46.67 o 
   1  10  10     1016.91      998.39     37.44 o 
   2  10  10      195.26      190.25     37.62 o 
   3  10  10       53.41       65.79     30.46 o 
   4  10  10       51.02       51.70     27.07 o 
  -4  11  10       27.90       81.91     40.25 o 
  -3  11  10       23.22       39.94     28.75 o 
  -2  11  10      489.06      454.79     30.12 o 
  -1  11  10      374.20      375.18     24.19 o 
   0  11  10     1728.65     2012.13     48.15 o 
   1  11  10      468.93      384.57     35.10 o 
   2  11  10      468.40      486.19     27.28 o 
   3  11  10       17.73       -9.51     25.10 o 
   4  11  10       34.86       45.30     31.71 o 
  -4  12  10        3.89      -12.55     47.82 o 
  -3  12  10      314.72      331.96     34.14 o 
  -2  12  10      168.77      166.36     29.56 o 
  -1  12  10     1071.64     1004.62     28.83 o 
   0  12  10      625.88      609.44     38.77 o 
   1  12  10     1025.03      978.33     39.40 o 
   2  12  10      204.93      197.12     24.61 o 
   3  12  10      325.47      332.35     28.66 o 
   4  12  10        9.96      -27.08     27.08 o 
  -4  13  10        0.09       29.67     63.85 o 
  -3  13  10       80.66       48.89     33.66 o 
  -2  13  10      512.14      469.98     33.55 o 
  -1  13  10      106.05       82.58     26.03 o 
   0  13  10     1315.29     1420.78     45.81 o 
   1  13  10      111.37      130.35     31.91 o 
   2  13  10      568.26      535.71     27.78 o 
   3  13  10       76.16       50.74     26.88 o 
   4  13  10        0.38        9.46     29.26 o 
  -4  14  10        3.72       38.59     40.41 o 
  -3  14  10      114.08       84.23     33.21 o 
  -2  14  10       39.87       43.96     34.16 o 
  -1  14  10      558.91      648.19     34.80 o 
   0  14  10      591.24      638.99     41.12 o 
   1  14  10      461.47      471.70     26.24 o 
   2  14  10       39.52       38.51     23.25 o 
   3  14  10      131.50      126.72     32.82 o 
   4  14  10        4.64       65.35     42.69 o 
  -3  15  10       32.62       60.85     48.37 o 
  -2  15  10       86.11      103.93     35.04 o 
  -1  15  10      448.78      522.86     62.43 o 
   0  15  10       41.30       27.54     27.51 o 
   1  15  10      414.67      478.61     44.51 o 
   2  15  10       92.52       96.18     24.04 o 
   3  15  10       31.40       32.72     36.30 o 
  -3  16  10       43.19       40.29     43.41 o 
  -2  16  10       83.34       74.61     34.93 o 
  -1  16  10      169.49      269.16     77.16 o 
   0  16  10        4.61       -0.90     28.51 o 
   1  16  10      146.71      173.35     30.46 o 
   2  16  10       84.70       57.49     33.48 o 
   3  16  10       44.36       51.40     44.16 o 
  -3  17  10        7.08      -39.00     39.00 o 
  -2  17  10      282.31      232.80     35.10 o 
  -1  17  10       63.35       98.92     72.48 o 
   0  17  10     1046.23     1066.77     36.12 o 
   1  17  10       63.40       73.19     38.84 o 
   2  17  10      275.42      243.73     36.49 o 
   3  17  10        6.15        0.34     42.43 o 
  -2  18  10       10.47       46.81     59.06 o 
  -1  18  10      136.97       45.57     52.42 o 
   0  18  10      149.34      177.45     35.44 o 
   1  18  10      130.29       68.08     52.91 o 
   2  18  10        7.00       31.52     61.32 o 
  -2  19  10       24.12      108.92     86.43 o 
  -1  19  10      126.54      229.88     62.55 o 
   0  19  10      166.26      185.75    100.55 o 
   1  19  10      120.52      179.31     54.21 o 
   2  19  10       32.45        7.06     60.66 o 
  -1  20  10      308.25      405.91     70.43 o 
   0  20  10       16.19      -13.42     55.95 o 
   1  20  10      302.69      254.73     67.07 o 
  -1  21  10        3.89       55.15     61.06 o 
   0  21  10        2.86      -16.31     53.36 o 
   1   0  11       88.63       70.93      7.58 o 
   2   0  11       76.98       73.72     13.81 o 
   3   0  11       39.03       58.36     18.24 o 
   4   0  11       11.99       -7.54     31.58 o 
   5   0  11        0.32      -39.78     54.48 o 
  -5   1  11        2.09       43.87     57.98 o 
  -4   1  11      165.76      155.39     30.73 o 
  -3   1  11      611.98      631.24     20.56 o 
  -2   1  11      478.47      555.23     23.64 o 
  -1   1  11     1629.17     1547.50     23.17 o 
   0   1  11     1723.01     1780.36     24.34 o 
   1   1  11     1702.45     1575.56     33.06 o 
   2   1  11      574.41      634.57     15.55 o 
   3   1  11      601.07      629.65     20.53 o 
   4   1  11      161.16      159.79     34.15 o 
   5   1  11        2.70      -50.07     54.66 o 
  -5   2  11       14.71      -43.84     58.96 o 
  -4   2  11       37.05       18.04     31.33 o 
  -3   2  11      515.03      497.41     20.15 o 
  -2   2  11      147.25      144.14     13.16 o 
  -1   2  11     1028.30      970.53     13.24 o 
   0   2  11      988.09     1044.91     23.16 o 
   1   2  11     1086.74      991.39     43.80 o 
   2   2  11      183.12      180.71     12.54 o 
   3   2  11      550.44      596.64     24.58 o 
   4   2  11       52.08       45.88     35.02 o 
   5   2  11       11.29       94.18     41.98 o 
  -4   3  11       21.63       -7.34     42.99 o 
  -3   3  11      421.32      384.53     17.38 o 
  -2   3  11       37.05       42.55     13.48 o 
  -1   3  11      108.34      111.12      8.70 o 
   0   3  11       12.53       19.95      7.94 o 
   1   3  11      150.95      147.58     12.48 o 
   2   3  11       62.59       52.34     28.12 o 
   3   3  11      420.90      431.61     23.47 o 
   4   3  11       23.67       42.14     33.49 o 
   5   3  11        2.81       36.12     40.53 o 
  -5   4  11       15.87      -45.91     49.54 o 
  -4   4  11       49.04       14.70     25.68 o 
  -3   4  11      638.31      682.69     23.85 o 
  -2   4  11     2358.24     2292.37     30.93 o 
  -1   4  11     1421.72     1370.77     12.38 o 
   0   4  11        0.13        0.28      9.34 o 
   1   4  11     1339.26     1297.09     16.37 o 
   2   4  11     2133.24     2055.33     30.34 o 
   3   4  11      599.89      728.39     26.01 o 
   4   4  11       47.76       91.38     32.24 o 
   5   4  11       17.93       36.93     36.93 o 
  -5   5  11        5.81       13.92     53.34 o 
  -4   5  11       51.80       20.21     26.30 o 
  -3   5  11       51.49       12.25     21.63 o 
  -2   5  11       83.37       63.23     14.45 o 
  -1   5  11      105.49      116.76      8.98 o 
   0   5  11     1023.78     1076.25     15.97 o 
   1   5  11      101.43      100.95     18.00 o 
   2   5  11       82.13       78.55     22.93 o 
   3   5  11       63.20       31.27     22.83 o 
   4   5  11       54.77       68.04     48.47 o 
   5   5  11        5.30       67.48     45.69 o 
  -5   6  11        1.49       -3.31     36.07 o 
  -4   6  11       36.34        5.05     31.23 o 
  -3   6  11      362.40      339.15     28.19 o 
  -2   6  11      338.07      335.05     17.40 o 
  -1   6  11     2345.90     2239.96     18.77 o 
   0   6  11      359.07      343.44     18.33 o 
   1   6  11     2462.20     2400.52     28.91 o 
   2   6  11      303.88      307.86     24.11 o 
   3   6  11      327.65      343.55     30.83 o 
   4   6  11       34.34       17.66     31.60 o 
   5   6  11        1.76       10.51     43.86 o 
  -4   7  11       44.22       40.32     32.45 o 
  -3   7  11      416.80      435.12     30.24 o 
  -2   7  11     1073.05     1026.12     24.35 o 
  -1   7  11     1721.75     1709.61     23.56 o 
   0   7  11      270.39      257.86     18.72 o 
   1   7  11     1694.58     1805.75     40.00 o 
   2   7  11     1112.61     1135.08     57.93 o 
   3   7  11      477.05      511.57     32.37 o 
   4   7  11       39.29       34.38     41.94 o 
   5   7  11        6.64       47.31     59.71 o 
  -4   8  11        2.47       20.74     33.34 o 
  -3   8  11       94.75       86.79     28.98 o 
  -2   8  11      298.32      283.59     21.91 o 
  -1   8  11      136.12      144.60     17.94 o 
   0   8  11       14.25        2.62     22.44 o 
   1   8  11      118.62      118.73     19.35 o 
   2   8  11      258.90      253.31     24.66 o 
   3   8  11      129.13      116.72     31.27 o 
   4   8  11        4.29       39.81     36.46 o 
  -4   9  11       61.06       58.73     32.95 o 
  -3   9  11      198.52      219.15     30.64 o 
  -2   9  11      668.85      660.44     25.39 o 
  -1   9  11      120.58      116.09     20.77 o 
   0   9  11     1994.27     2108.08     50.71 o 
   1   9  11      129.69       77.87     29.73 o 
   2   9  11      631.63      707.75     29.79 o 
   3   9  11      224.45      304.98     33.42 o 
   4   9  11       74.47       43.69     26.70 o 
  -4  10  11       28.62       61.37     33.30 o 
  -3  10  11      289.72      251.21     30.33 o 
  -2  10  11      889.49      854.98     27.26 o 
  -1  10  11      157.76      170.64     23.40 o 
   0  10  11      446.09      375.14     41.60 o 
   1  10  11      152.64      174.52     32.95 o 
   2  10  11     1025.79     1061.68     25.06 o 
   3  10  11      281.37      275.93     32.71 o 
   4  10  11       24.67       44.04     26.64 o 
  -4  11  11        4.93       37.30     38.05 o 
  -3  11  11       25.05       46.96     30.41 o 
  -2  11  11      159.92      164.96     37.72 o 
  -1  11  11      392.64      381.81     24.92 o 
   0  11  11      100.19      163.54     36.49 o 
   1  11  11      472.55      425.90     37.53 o 
   2  11  11      212.00      274.19     27.06 o 
   3  11  11       21.35       37.25     30.63 o 
   4  11  11        3.80       36.00     27.16 o 
  -4  12  11       70.26       55.79     34.66 o 
  -3  12  11      178.84      194.61     34.89 o 
  -2  12  11      311.83      300.40     32.57 o 
  -1  12  11     1225.01     1221.72     36.58 o 
   0  12  11        3.44        4.94     36.61 o 
   1  12  11     1216.60     1306.69     43.78 o 
   2  12  11      256.12      268.05     27.45 o 
   3  12  11      156.57      157.21     27.80 o 
   4  12  11       60.64       38.04     27.05 o 
  -4  13  11       47.16       88.34     68.32 o 
  -3  13  11       11.56       14.45     32.14 o 
  -2  13  11       43.22       27.89     30.36 o 
  -1  13  11      215.91      239.57     26.41 o 
   0  13  11        4.30       27.45     36.90 o 
   1  13  11      221.68      214.74     38.11 o 
   2  13  11       46.92       37.74     29.14 o 
   3  13  11       10.53       16.47     24.21 o 
   4  13  11       45.97       32.48     30.30 o 
  -3  14  11       45.16       11.93     35.71 o 
  -2  14  11       58.21       46.05     33.72 o 
  -1  14  11      519.39      570.76     46.12 o 
   0  14  11      141.87      137.91     38.59 o 
   1  14  11      465.84      501.77     49.29 o 
   2  14  11       55.96       36.52     24.06 o 
   3  14  11       62.10       64.61     34.36 o 
  -3  15  11      132.94       95.67     54.20 o 
  -2  15  11      369.23      319.04     36.09 o 
  -1  15  11      137.71      128.03     66.59 o 
   0  15  11      404.12      478.40     43.30 o 
   1  15  11      146.97      192.06     26.66 o 
   2  15  11      356.49      318.89     26.14 o 
   3  15  11      118.82       87.30     37.52 o 
  -3  16  11        8.57        0.21     51.76 o 
  -2  16  11       67.76       52.77     56.23 o 
  -1  16  11       40.76       66.30     71.06 o 
   0  16  11        0.67      -29.29     29.29 o 
   1  16  11       34.60       55.44     32.91 o 
   2  16  11       58.40       46.97     34.45 o 
   3  16  11        1.73       14.29     44.88 o 
  -3  17  11        5.55       46.09     53.54 o 
  -2  17  11      258.93      247.45     39.96 o 
  -1  17  11       57.31      116.09     66.55 o 
   0  17  11       88.18      106.58     31.59 o 
   1  17  11       74.40       61.51     32.58 o 
   2  17  11      268.86      241.26     36.88 o 
   3  17  11        4.60       20.82     50.80 o 
  -2  18  11      122.52      229.62     41.89 o 
  -1  18  11      197.82      223.75    140.48 o 
   0  18  11      141.24      125.70     58.31 o 
   1  18  11      188.14      204.54    100.24 o 
   2  18  11      125.61       89.10     51.91 o 
  -2  19  11       43.47      148.40    115.13 o 
  -1  19  11        6.65      116.64     68.10 o 
   0  19  11        2.42      -20.87     55.92 o 
   1  19  11        9.93      -23.56     60.49 o 
  -1  20  11      203.04      290.32     61.16 o 
   0  20  11       44.32      101.73     54.52 o 
   1  20  11      232.35      299.41     64.96 o 
   0   0  12       62.88       57.82      8.02 o 
   1   0  12        0.29       -4.72      8.48 o 
   2   0  12       29.13       35.66     14.19 o 
   3   0  12        5.43       18.02     19.21 o 
   4   0  12        8.93        6.76     33.48 o 
  -5   1  12       10.32      -26.32     57.68 o 
  -4   1  12        5.90        2.32     29.80 o 
  -3   1  12      135.50      139.12     19.24 o 
  -2   1  12      656.19      664.40     23.04 o 
  -1   1  12     1344.98     1237.41     17.33 o 
   0   1  12     3090.02     3006.29     48.51 o 
   1   1  12     1359.93     1231.01     31.95 o 
   2   1  12      899.26      962.15     19.56 o 
   3   1  12      176.44      179.70     18.69 o 
   4   1  12        4.87       42.06     35.75 o 
   5   1  12       12.44       68.89     54.35 o 
  -4   2  12       10.10       12.62     32.06 o 
  -3   2  12      102.95       96.11     19.31 o 
  -2   2  12      844.41      841.53     18.07 o 
  -1   2  12     1330.46     1282.29     13.87 o 
   0   2  12     1033.90     1086.28     12.25 o 
   1   2  12     1134.49     1026.19     42.41 o 
   2   2  12      833.91      833.48     19.81 o 
   3   2  12       85.23      137.99     23.31 o 
   4   2  12       20.07       39.11     34.17 o 
   5   2  12        1.74       36.89     40.36 o 
  -4   3  12       71.49       39.80     25.85 o 
  -3   3  12      158.09      124.97     16.70 o 
  -2   3  12      891.07      855.78     22.47 o 
  -1   3  12      309.30      306.98     11.33 o 
   0   3  12        0.47        4.60     10.13 o 
   1   3  12      281.94      258.52     20.51 o 
   2   3  12      879.08      854.68     27.61 o 
   3   3  12      117.00      112.91     22.28 o 
   4   3  12       79.19       83.50     31.62 o 
   5   3  12        0.81       16.22     46.27 o 
  -4   4  12      100.03       40.41     26.20 o 
  -3   4  12      223.32      216.49     22.07 o 
  -2   4  12      264.90      231.60     15.00 o 
  -1   4  12     3815.24     3654.52     29.80 o 
   0   4  12     4329.38     4551.11     76.49 o 
   1   4  12     4335.14     4029.30     50.85 o 
   2   4  12      208.37      202.13     23.90 o 
   3   4  12      236.67      275.41     24.00 o 
   4   4  12       82.14      143.10     82.68 o 
   5   4  12       11.23       -7.98     67.46 o 
  -5   5  12        6.25       10.64     39.48 o 
  -4   5  12       21.19       46.09     32.81 o 
  -3   5  12       14.63       11.89     21.30 o 
  -2   5  12      253.65      225.47     15.62 o 
  -1   5  12      239.82      226.92     17.63 o 
   0   5  12       10.21       13.13     16.48 o 
   1   5  12      259.99      226.70     20.32 o 
   2   5  12      193.53      158.40     23.30 o 
   3   5  12       34.65       58.31     24.58 o 
   4   5  12       19.11       17.59     34.36 o 
   5   5  12        4.58      -30.36     64.46 o 
  -4   6  12        4.75      -27.55     27.55 o 
  -3   6  12       92.22       74.02     22.28 o 
  -2   6  12      515.47      500.10     19.61 o 
  -1   6  12     1046.96     1006.60     15.88 o 
   0   6  12       80.96       74.99     18.66 o 
   1   6  12     1108.93     1118.87     48.56 o 
   2   6  12      452.64      461.04     26.31 o 
   3   6  12       37.14       30.19     24.43 o 
   4   6  12        6.88       13.96     60.53 o 
  -4   7  12        4.58       -9.34     32.35 o 
  -3   7  12       66.21       49.64     26.02 o 
  -2   7  12      326.45      316.64     18.34 o 
  -1   7  12     1204.71     1164.37     21.60 o 
   0   7  12     2226.54     2180.84     43.58 o 
   1   7  12     1194.75     1195.36     34.11 o 
   2   7  12      225.05      221.63     25.73 o 
   3   7  12       54.33       39.33     30.10 o 
   4   7  12        6.80        1.70     32.11 o 
  -4   8  12       23.45       53.21     34.03 o 
  -3   8  12       24.60       22.82     35.39 o 
  -2   8  12      143.02      107.80     18.34 o 
  -1   8  12      146.44      150.15     18.51 o 
   0   8  12       11.84        5.98     22.71 o 
   1   8  12      129.41      104.10     20.93 o 
   2   8  12      156.01      154.15     24.65 o 
   3   8  12       38.32       38.82     30.26 o 
   4   8  12       24.15       19.24     36.32 o 
  -4   9  12       14.57       15.24     35.54 o 
  -3   9  12        5.49       14.20     56.22 o 
  -2   9  12      285.96      269.94     19.88 o 
  -1   9  12      499.08      505.60     23.49 o 
   0   9  12     3192.74     3383.61     58.34 o 
   1   9  12      532.87      519.19     23.11 o 
   2   9  12      440.24      445.39     29.34 o 
   3   9  12        0.52       11.18     31.38 o 
   4   9  12       19.31       -2.61     44.06 o 
  -4  10  12       28.36       59.55     34.15 o 
  -3  10  12       13.40        3.49     29.86 o 
  -2  10  12      226.89      210.27     25.28 o 
  -1  10  12     1325.62     1372.10     48.04 o 
   0  10  12     1354.07     1613.67     51.21 o 
   1  10  12     1137.50     1123.40     41.58 o 
   2  10  12      253.19      271.93     32.38 o 
   3  10  12       14.26       -0.45     31.05 o 
   4  10  12       24.24       15.29     28.88 o 
  -4  11  12       46.96       70.11     50.83 o 
  -3  11  12       23.55       71.27     31.47 o 
  -2  11  12      356.95      310.94     26.45 o 
  -1  11  12       28.94       23.12     24.50 o 
   0  11  12      260.98      333.79     40.58 o 
   1  11  12       31.85       -2.26     35.82 o 
   2  11  12      352.37      372.13     45.35 o 
   3  11  12       24.59       45.85     33.77 o 
   4  11  12       45.53       66.43     30.64 o 
  -4  12  12       11.17       27.33     59.70 o 
  -3  12  12      136.03      107.12     34.03 o 
  -2  12  12       31.37       33.94     31.41 o 
  -1  12  12      588.47      607.82     28.47 o 
   0  12  12      191.39      224.65     40.64 o 
   1  12  12      652.58      678.94     42.30 o 
   2  12  12       56.55       76.55     27.96 o 
   3  12  12      146.61      119.39     33.80 o 
   4  12  12       10.34       23.34     37.37 o 
  -3  13  12       83.24       74.11     33.61 o 
  -2  13  12       29.80       35.05     32.53 o 
  -1  13  12      345.95      325.88     28.50 o 
   0  13  12       36.87       76.29     39.64 o 
   1  13  12      253.46      254.08     40.40 o 
   2  13  12       19.61       51.51     28.61 o 
   3  13  12       66.95       97.03     33.53 o 
  -3  14  12       62.11       57.46     35.71 o 
  -2  14  12       26.79       47.33     33.23 o 
  -1  14  12      110.28      117.54     29.62 o 
   0  14  12        0.34       55.07     40.89 o 
   1  14  12      100.04       75.76     42.13 o 
   2  14  12       19.70       -4.78     29.45 o 
   3  14  12       81.04       74.81     44.84 o 
  -3  15  12       44.64       -9.60     53.67 o 
  -2  15  12      294.33      299.76     38.36 o 
  -1  15  12      431.98      481.43     72.80 o 
   0  15  12     1070.82     1089.06     49.95 o 
   1  15  12      466.37      538.63     31.32 o 
   2  15  12      289.75      236.91     27.99 o 
   3  15  12       36.22       30.32     37.52 o 
  -3  16  12       13.63      -29.10     35.51 o 
  -2  16  12       92.97       93.37     52.98 o 
  -1  16  12      122.46      133.23     52.35 o 
   0  16  12       56.35       29.02     31.93 o 
   1  16  12      113.90      155.11     32.59 o 
   2  16  12      110.87      120.68     27.02 o 
   3  16  12        8.74       26.56     59.56 o 
  -2  17  12      162.19      165.90     63.29 o 
  -1  17  12       65.26       84.29     41.03 o 
   0  17  12      263.59      217.55     33.80 o 
   1  17  12       67.58       45.12     32.80 o 
   2  17  12      147.72      128.71     34.81 o 
  -2  18  12       77.01      146.47     43.69 o 
  -1  18  12      168.06      218.89     62.70 o 
   0  18  12      202.73      281.25     37.61 o 
   1  18  12      174.03      229.64     40.34 o 
   2  18  12       70.48       39.59     63.66 o 
  -1  19  12        3.28       67.55     66.04 o 
   0  19  12        2.09      -40.11     40.11 o 
   1  19  12        8.58      -55.72     58.84 o 
   0  20  12        0.10       28.13     52.25 o 
   1   0  13      866.62      828.46     18.36 o 
   2   0  13      793.58      813.05     37.26 o 
   3   0  13       20.28        3.04     18.96 o 
   4   0  13        1.08       39.35     34.01 o 
  -4   1  13       69.19       42.19     49.63 o 
  -3   1  13      146.59      135.87     20.72 o 
  -2   1  13      718.83      717.51     15.56 o 
  -1   1  13      931.72      905.80     12.48 o 
   0   1  13      400.56      438.80     21.37 o 
   1   1  13      822.19      781.14     24.72 o 
   2   1  13      617.16      648.59     14.97 o 
   3   1  13      164.63      172.49     19.00 o 
   4   1  13       84.08      132.37     42.84 o 
  -4   2  13       91.88       87.82     37.33 o 
  -3   2  13       75.82       56.33     17.20 o 
  -2   2  13      436.79      428.69     15.23 o 
  -1   2  13      186.01      193.26     10.92 o 
   0   2  13     3695.63     3813.38     50.63 o 
   1   2  13      164.83      158.34     13.42 o 
   2   2  13      382.44      356.71     21.58 o 
   3   2  13       43.63       84.60     24.49 o 
   4   2  13       80.78       96.22     34.69 o 
   5   2  13        0.23      -44.38     57.33 o 
  -4   3  13       24.82       15.84     26.52 o 
  -3   3  13      165.76      183.98     19.35 o 
  -2   3  13      544.20      530.47     16.48 o 
  -1   3  13       10.47       12.91     11.75 o 
   0   3  13       13.75       17.79     11.17 o 
   1   3  13       40.90       26.65     13.53 o 
   2   3  13      557.17      511.16     26.47 o 
   3   3  13      164.20      209.47     26.00 o 
   4   3  13       25.90       73.82     53.48 o 
  -4   4  13       79.28       41.73     27.25 o 
  -3   4  13      344.42      342.18     20.90 o 
  -2   4  13      728.88      661.26     17.12 o 
  -1   4  13      955.27      929.22     15.03 o 
   0   4  13       43.62       68.69     11.60 o 
   1   4  13     1004.54      955.12     20.81 o 
   2   4  13      791.10      692.59     27.51 o 
   3   4  13      319.46      329.24     33.40 o 
   4   4  13       72.99       64.47     38.56 o 
  -4   5  13       21.75      -13.22     27.60 o 
  -3   5  13      223.64      191.18     23.12 o 
  -2   5  13       91.76       81.32     15.28 o 
  -1   5  13      829.85      849.63     19.44 o 
   0   5  13       77.43       96.39     15.61 o 
   1   5  13      848.46      829.67     23.51 o 
   2   5  13       63.64       68.59     23.81 o 
   3   5  13      192.31      206.86     26.61 o 
   4   5  13       27.85      -17.73     37.72 o 
  -4   6  13       35.46       26.81     31.62 o 
  -3   6  13      120.07      102.27     23.67 o 
  -2   6  13      156.04      155.60     16.46 o 
  -1   6  13       70.29       93.50     13.13 o 
   0   6  13     1749.62     1861.43     86.46 o 
   1   6  13       59.23       65.14     20.00 o 
   2   6  13      118.58      129.34     25.49 o 
   3   6  13      135.55      140.97     24.45 o 
   4   6  13       46.76       12.72     36.23 o 
  -4   7  13       23.48       -1.05     28.68 o 
  -3   7  13      112.80       67.37     24.13 o 
  -2   7  13      532.89      525.09     20.05 o 
  -1   7  13      354.45      372.60     18.78 o 
   0   7  13      150.08      146.94     24.67 o 
   1   7  13      282.64      286.50     22.68 o 
   2   7  13      503.08      487.59     28.68 o 
   3   7  13      117.14       88.59     31.61 o 
   4   7  13       13.32       27.56     39.96 o 
  -4   8  13       26.65       17.37     27.49 o 
  -3   8  13       27.26       23.44     23.89 o 
  -2   8  13      202.97      192.31     19.47 o 
  -1   8  13       13.49       23.89     18.61 o 
   0   8  13      526.19      490.58     28.01 o 
   1   8  13       39.76       31.03     22.76 o 
   2   8  13      220.25      200.75     26.57 o 
   3   8  13       37.01       36.16     31.31 o 
   4   8  13       18.89        0.96     35.75 o 
  -4   9  13       46.55       38.60     41.59 o 
  -3   9  13       37.38      -10.62     27.89 o 
  -2   9  13      126.09      118.41     19.56 o 
  -1   9  13      589.55      617.35     24.76 o 
   0   9  13      162.87      147.01     27.16 o 
   1   9  13      624.05      577.04     38.03 o 
   2   9  13      133.70      148.36     27.14 o 
   3   9  13       41.52       19.92     33.56 o 
   4   9  13       45.05       36.65     36.20 o 
  -4  10  13       63.38      100.83     38.86 o 
  -3  10  13      131.98       98.37     31.78 o 
  -2  10  13      265.25      254.81     27.16 o 
  -1  10  13      505.08      491.03     27.35 o 
   0  10  13      969.91      939.61     49.40 o 
   1  10  13      453.34      477.08     39.42 o 
   2  10  13      232.21      246.19     27.41 o 
   3  10  13      138.99       94.92     35.83 o 
   4  10  13       69.50      116.44     38.15 o 
  -4  11  13       18.29       31.02     39.72 o 
  -3  11  13       28.45       34.60     32.41 o 
  -2  11  13      167.43      134.98     26.81 o 
  -1  11  13        4.49       -9.78     24.44 o 
   0  11  13      245.60      409.18     43.70 o 
   1  11  13        7.58      -17.63     37.30 o 
   2  11  13      169.71      194.55     35.74 o 
   3  11  13       45.28       57.82     32.56 o 
   4  11  13       13.00      -20.99     28.65 o 
  -3  12  13      140.57      142.00     37.60 o 
  -2  12  13      191.15      169.79     29.10 o 
  -1  12  13      146.12      125.03     26.20 o 
   0  12  13      232.89      327.62     43.33 o 
   1  12  13      181.89      185.01     40.58 o 
   2  12  13      186.29      222.85     48.78 o 
   3  12  13      163.45      143.47     27.75 o 
   4  12  13        5.46       43.78     36.89 o 
  -3  13  13      106.77      101.67     38.02 o 
  -2  13  13      121.74       62.53     29.62 o 
  -1  13  13      297.61      333.18     32.94 o 
   0  13  13       23.57       23.94     42.61 o 
   1  13  13      394.06      408.95     43.76 o 
   2  13  13      139.95      130.42     29.04 o 
   3  13  13       91.60      149.42     37.40 o 
  -3  14  13       38.60        2.87     38.13 o 
  -2  14  13       65.70       88.13     36.24 o 
  -1  14  13      115.47      120.58     29.14 o 
   0  14  13       87.95      114.46     44.42 o 
   1  14  13      115.05       41.53     43.95 o 
   2  14  13       67.44       45.77     30.24 o 
   3  14  13       33.70       17.00     26.76 o 
  -3  15  13       49.49      -10.47     44.15 o 
  -2  15  13      113.07      115.51     34.30 o 
  -1  15  13      102.11       95.09     39.47 o 
   0  15  13      355.56      472.66     49.15 o 
   1  15  13      105.05      115.81     46.50 o 
   2  15  13       88.91       56.98     32.96 o 
   3  15  13       47.35       33.17     39.00 o 
  -2  16  13      102.48      111.24     83.00 o 
  -1  16  13       43.54       -5.78     41.53 o 
   0  16  13      524.79      488.80     50.51 o 
   1  16  13       27.87      133.18     32.40 o 
   2  16  13      123.17      105.93     30.45 o 
  -2  17  13       24.66       61.32     80.43 o 
  -1  17  13       56.87        8.61     42.35 o 
   0  17  13      130.32       88.29     37.53 o 
   1  17  13       43.37       26.61     34.56 o 
   2  17  13       20.42       46.29     41.40 o 
  -2  18  13       35.23      114.55     77.49 o 
  -1  18  13      253.69      275.31     46.44 o 
   0  18  13       46.62       72.75     38.27 o 
   1  18  13      255.68      299.71     37.81 o 
   2  18  13       29.91       29.13     55.55 o 
  -1  19  13       17.74       87.72     58.33 o 
   0  19  13        8.70       -0.24     37.16 o 
   1  19  13       13.00      -23.95     64.12 o 
   0   0  14     4678.09     4542.64    195.93 o 
   1   0  14       62.30       55.06     15.28 o 
   2   0  14     1032.70      988.63     17.06 o 
   3   0  14       20.95       28.92     21.75 o 
   4   0  14        0.36       50.76     37.72 o 
  -4   1  14        9.04       21.77     28.97 o 
  -3   1  14       87.73       73.83     23.08 o 
  -2   1  14      314.49      334.67     20.64 o 
  -1   1  14      222.22      236.23     11.40 o 
   0   1  14      908.91      960.61     59.81 o 
   1   1  14      196.48      198.17     21.86 o 
   2   1  14      280.15      292.31     17.03 o 
   3   1  14       91.00      123.99     34.30 o 
   4   1  14        7.83       18.34     37.92 o 
  -4   2  14        0.54      -12.87     33.89 o 
  -3   2  14      292.37      312.52     20.83 o 
  -2   2  14     1028.17      938.91     30.60 o 
  -1   2  14      307.39      327.36     12.95 o 
   0   2  14      870.63      893.26     29.01 o 
   1   2  14      285.62      249.74     20.96 o 
   2   2  14      930.66      871.10     29.60 o 
   3   2  14      335.87      402.21     27.34 o 
   4   2  14        0.28       49.46     37.36 o 
  -4   3  14       97.18       70.37     25.67 o 
  -3   3  14       42.33       18.36     19.37 o 
  -2   3  14       21.67       19.79     14.84 o 
  -1   3  14     1538.58     1514.08     17.03 o 
   0   3  14       63.31       76.72     12.28 o 
   1   3  14     1439.05     1405.65     25.59 o 
   2   3  14        3.44        8.47     25.93 o 
   3   3  14       46.85       47.14     26.82 o 
   4   3  14      119.20      109.32     35.16 o 
  -4   4  14        4.81        2.69     35.76 o 
  -3   4  14        7.60       15.74     19.66 o 
  -2   4  14        8.05       10.75     15.48 o 
  -1   4  14     1365.87     1347.29     17.12 o 
   0   4  14       38.18       78.45     16.05 o 
   1   4  14     1422.05     1356.72     30.99 o 
   2   4  14       20.49       30.54     25.88 o 
   3   4  14       12.44       39.53     25.51 o 
   4   4  14        3.59      -16.99     38.05 o 
  -4   5  14       30.23       18.82     27.24 o 
  -3   5  14      156.23      154.13     23.82 o 
  -2   5  14      158.85      167.17     16.64 o 
  -1   5  14     2339.80     2271.11     31.14 o 
   0   5  14       93.05      132.86     16.69 o 
   1   5  14     2182.46     2058.72     34.99 o 
   2   5  14      162.60      199.05     36.11 o 
   3   5  14      168.61      177.61     26.99 o 
   4   5  14       18.11      -18.17     38.67 o 
  -4   6  14        6.56      -14.65     29.01 o 
  -3   6  14      154.19      148.90     24.32 o 
  -2   6  14      579.30      544.21     29.32 o 
  -1   6  14       30.43       43.15     13.62 o 
   0   6  14     1023.48     1038.83     33.01 o 
   1   6  14       21.47       51.88     19.44 o 
   2   6  14      669.85      621.86     28.99 o 
   3   6  14      172.20      160.21     26.45 o 
   4   6  14        7.30       53.31     41.04 o 
  -4   7  14       28.59       -6.66     33.42 o 
  -3   7  14       52.64       65.17     24.15 o 
  -2   7  14      296.56      298.45     18.34 o 
  -1   7  14       11.26       21.78     17.87 o 
   0   7  14     1766.99     1769.95     34.91 o 
   1   7  14        6.77        1.92     23.62 o 
   2   7  14      301.45      308.22     29.49 o 
   3   7  14       64.95       58.53     32.09 o 
   4   7  14       24.57       11.54     35.49 o 
  -4   8  14       32.58       41.78     34.68 o 
  -3   8  14       76.01       39.02     25.00 o 
  -2   8  14      652.03      611.40     21.93 o 
  -1   8  14       51.20       45.59     19.16 o 
   0   8  14     2102.15     2022.28     46.60 o 
   1   8  14       43.89       29.97     23.88 o 
   2   8  14      652.42      628.96     31.73 o 
   3   8  14       52.89       80.21     33.32 o 
   4   8  14       30.86      -27.32     40.30 o 
  -4   9  14        6.71       23.54     36.31 o 
  -3   9  14        9.11       -9.71     25.12 o 
  -2   9  14      367.47      360.12     26.16 o 
  -1   9  14      146.52      168.16     22.93 o 
   0   9  14       18.71       -7.71     28.45 o 
   1   9  14      212.64      200.69     37.76 o 
   2   9  14      348.08      333.56     24.84 o 
   3   9  14        4.46        0.76     31.29 o 
   4   9  14        9.97       16.70     47.97 o 
  -4  10  14       12.82       28.22     28.60 o 
  -3  10  14      154.65      184.54     48.58 o 
  -2  10  14      179.62      169.60     27.70 o 
  -1  10  14      849.09      837.43     27.71 o 
   0  10  14      516.17      560.67     48.49 o 
   1  10  14      849.28      834.06     44.17 o 
   2  10  14      151.30      198.48     30.01 o 
   3  10  14      169.88      152.91     38.02 o 
   4  10  14       15.29       38.46     43.30 o 
  -3  11  14        1.23      -11.45     31.76 o 
  -2  11  14       32.67       13.92     26.97 o 
  -1  11  14      980.52      898.34     29.10 o 
   0  11  14       56.49      143.14     43.38 o 
   1  11  14     1024.83     1011.81     47.99 o 
   2  11  14       47.77       51.55     30.31 o 
   3  11  14        1.05       -5.86     44.22 o 
  -3  12  14       68.20       75.81     37.33 o 
  -2  12  14      111.89       76.64     28.71 o 
  -1  12  14      151.18      173.48     27.66 o 
   0  12  14        8.57       94.79     42.17 o 
   1  12  14      127.90      133.72     41.77 o 
   2  12  14      107.13      105.11     46.64 o 
   3  12  14       73.02       77.63     34.01 o 
  -3  13  14      182.30      173.75     40.48 o 
  -2  13  14      195.21      163.98     40.28 o 
  -1  13  14      764.49      773.43     31.43 o 
   0  13  14      108.43      141.53     43.47 o 
   1  13  14      816.00      807.86     48.17 o 
   2  13  14      161.41      184.34     33.09 o 
   3  13  14      165.01      247.66     37.58 o 
  -3  14  14       24.15       27.03     36.69 o 
  -2  14  14        9.68       45.38     36.50 o 
  -1  14  14       73.09       63.23     30.96 o 
   0  14  14      160.48      167.47     45.00 o 
   1  14  14       70.70      -16.48     47.49 o 
   2  14  14       12.00       38.27     44.22 o 
   3  14  14       27.88        6.57     29.17 o 
  -2  15  14      154.55      174.69     41.63 o 
  -1  15  14       30.18       19.38     39.34 o 
   0  15  14      489.15      596.56     49.59 o 
   1  15  14       35.33        7.01     46.45 o 
   2  15  14      153.88      118.57     42.73 o 
   3  15  14        6.34      -22.83     65.91 o 
  -2  16  14      141.92      178.14     82.22 o 
  -1  16  14       32.44       88.04     62.59 o 
   0  16  14      490.53      482.60     49.27 o 
   1  16  14       32.87      114.60     32.60 o 
   2  16  14      125.30      107.97     34.37 o 
  -2  17  14       25.68       65.74     45.24 o 
  -1  17  14       19.57       25.61     44.11 o 
   0  17  14        1.77      -47.16     47.16 o 
   1  17  14       11.72        8.13     35.67 o 
   2  17  14       28.69       33.24     51.83 o 
  -1  18  14      207.91      271.76     46.88 o 
   0  18  14        1.29       23.06     37.39 o 
   1  18  14      216.49      239.80     57.89 o 
   0  19  14       38.78      130.30     34.76 o 
   1   0  15      138.43      117.14     16.33 o 
   2   0  15      962.83      920.69     22.81 o 
   3   0  15        0.80      -21.31     21.31 o 
   4   0  15       28.42       58.08     30.52 o 
  -4   1  15        3.47       -6.38     23.48 o 
  -3   1  15        5.72        2.06     20.02 o 
  -2   1  15       44.27       41.97     14.87 o 
  -1   1  15       31.06       29.16     16.34 o 
   0   1  15      906.70      963.98     40.67 o 
   1   1  15       29.22       16.57     16.64 o 
   2   1  15       33.90       47.50     20.41 o 
   3   1  15        1.10        3.41     24.01 o 
   4   1  15        6.82       40.55     52.21 o 
  -4   2  15       46.49       40.95     30.94 o 
  -3   2  15       34.42       35.66     20.12 o 
  -2   2  15      233.93      220.56     15.60 o 
  -1   2  15      362.08      376.42     29.64 o 
   0   2  15       10.32       27.10     15.77 o 
   1   2  15      464.40      413.60     30.82 o 
   2   2  15      274.46      248.46     27.78 o 
   3   2  15       27.40       33.75     52.51 o 
   4   2  15       55.89       75.22     40.90 o 
  -4   3  15       23.57        7.48     33.57 o 
  -3   3  15      354.74      373.32     27.70 o 
  -2   3  15       39.84       38.23     15.38 o 
  -1   3  15     1036.43     1076.01     21.56 o 
   0   3  15      139.39      139.23     15.91 o 
   1   3  15      968.34      957.06     24.02 o 
   2   3  15       22.83       18.38     26.21 o 
   3   3  15      383.26      376.37     33.48 o 
   4   3  15       17.81        1.94     40.81 o 
  -4   4  15       31.06        6.76     28.47 o 
  -3   4  15       35.88       52.79     21.26 o 
  -2   4  15       43.66       23.54     22.75 o 
  -1   4  15       58.61       62.87     13.66 o 
   0   4  15       56.68       53.30     18.24 o 
   1   4  15       75.52       59.13     20.12 o 
   2   4  15       55.14       57.94     27.16 o 
   3   4  15       25.62       33.42     27.38 o 
   4   4  15       22.48       -1.08     36.42 o 
  -4   5  15        3.88       10.03     28.76 o 
  -3   5  15      354.71      325.21     22.88 o 
  -2   5  15      105.87      130.14     17.94 o 
  -1   5  15      367.56      357.96     15.29 o 
   0   5  15      373.40      365.81     21.50 o 
   1   5  15      292.16      285.80     20.14 o 
   2   5  15       83.05       90.16     28.02 o 
   3   5  15      303.63      375.82     40.00 o 
   4   5  15        6.39       13.45     37.93 o 
  -4   6  15       57.16       45.05     28.68 o 
  -3   6  15       11.15       -4.46     22.25 o 
  -2   6  15      130.36      135.26     25.14 o 
  -1   6  15      120.85      159.62     24.59 o 
   0   6  15       18.88       46.97     37.87 o 
   1   6  15      126.35      155.75     20.70 o 
   2   6  15      121.18      108.55     28.23 o 
   3   6  15       14.65       19.37     27.87 o 
   4   6  15       59.00       96.15     42.44 o 
  -4   7  15        7.54       -9.76     30.57 o 
  -3   7  15       44.63       50.64     25.49 o 
  -2   7  15       46.14       23.53     18.12 o 
  -1   7  15      114.82      127.63     18.38 o 
   0   7  15      282.80      310.56     44.67 o 
   1   7  15      109.59       90.48     23.99 o 
   2   7  15       50.68       53.43     29.13 o 
   3   7  15       46.62       43.62     28.52 o 
   4   7  15       10.17      -10.83     40.96 o 
  -4   8  15       24.70       27.30     28.13 o 
  -3   8  15       14.14       15.02     23.97 o 
  -2   8  15      493.79      447.39     25.55 o 
  -1   8  15      159.54      206.57     20.25 o 
   0   8  15      390.16      442.79     52.96 o 
   1   8  15      145.02      125.24     36.58 o 
   2   8  15      591.19      566.58     32.92 o 
   3   8  15       14.24        1.95     34.37 o 
   4   8  15       28.97       33.91     40.60 o 
  -4   9  15        4.19       63.92     35.21 o 
  -3   9  15       63.89       41.47     37.31 o 
  -2   9  15       11.30        2.55     26.78 o 
  -1   9  15      102.48       81.32     20.84 o 
   0   9  15      351.88      320.20     50.05 o 
   1   9  15      132.14      131.00     40.31 o 
   2   9  15       10.57       17.30     30.30 o 
   3   9  15       67.33       79.46     33.91 o 
   4   9  15        4.35      -55.91     79.10 o 
  -3  10  15       34.35       25.28     56.47 o 
  -2  10  15       26.62        8.75     26.99 o 
  -1  10  15      194.85      216.46     25.07 o 
   0  10  15       45.84      -14.61     47.88 o 
   1  10  15      219.55      208.59     42.45 o 
   2  10  15       28.27       52.40     29.67 o 
   3  10  15       38.20       38.80     38.08 o 
  -3  11  15      143.72      117.33     32.54 o 
  -2  11  15        5.02        1.95     27.02 o 
  -1  11  15      898.35      855.46     29.73 o 
   0  11  15      155.50      249.41     45.43 o 
   1  11  15      773.32      705.69     48.25 o 
   2  11  15        3.34       25.91     31.42 o 
   3  11  15      143.96      162.36     37.54 o 
  -3  12  15       63.98       57.20     37.27 o 
  -2  12  15       10.18      -10.23     28.99 o 
  -1  12  15       32.67       24.90     28.01 o 
   0  12  15        0.82       66.35     44.47 o 
   1  12  15       30.88       35.81     43.09 o 
   2  12  15        7.75       37.38     27.01 o 
   3  12  15       80.97      139.62     65.36 o 
  -3  13  15       71.70       86.21     39.10 o 
  -2  13  15       31.94       13.57     31.97 o 
  -1  13  15      103.93      131.57     29.97 o 
   0  13  15      433.42      506.14     48.89 o 
   1  13  15      103.58      107.38     46.35 o 
   2  13  15       33.29      136.47     34.82 o 
   3  13  15       49.70       66.84     42.81 o 
  -3  14  15       10.89       21.13     40.16 o 
  -2  14  15      280.28      269.59     34.89 o 
  -1  14  15       44.63       87.63     37.85 o 
   0  14  15       98.60      116.47     46.44 o 
   1  14  15       36.27      -14.05     49.67 o 
   2  14  15      301.84      275.05     49.18 o 
   3  14  15       14.18       -0.31     45.09 o 
  -2  15  15      114.28      120.95     42.09 o 
  -1  15  15       16.04       20.72     60.55 o 
   0  15  15        1.44       78.64     46.70 o 
   1  15  15       11.61      -26.84     47.44 o 
   2  15  15       97.11       71.39     34.69 o 
  -2  16  15       71.31       79.73     40.87 o 
  -1  16  15      191.70      170.88     58.03 o 
   0  16  15      102.89      123.40     50.41 o 
   1  16  15      192.17      256.92     39.85 o 
   2  16  15       58.42       70.21     34.46 o 
  -1  17  15        8.67       75.06     67.76 o 
   0  17  15       14.25       74.87    104.14 o 
   1  17  15        8.80       72.82     53.24 o 
   0  18  15       13.29       16.34     59.60 o 
   0   0  16     2335.38     2470.54    108.50 o 
   1   0  16      191.58      181.13     18.69 o 
   2   0  16       25.48       46.37     22.26 o 
   3   0  16       59.17       23.34     25.69 o 
   4   0  16       20.94       23.88     29.29 o 
  -4   1  16        9.20        8.96     26.46 o 
  -3   1  16       35.57       60.25     22.13 o 
  -2   1  16      106.18       76.50     23.15 o 
  -1   1  16      134.29      144.35     17.61 o 
   0   1  16       72.23       86.61     17.11 o 
   1   1  16      181.85      158.10     18.54 o 
   2   1  16       96.64      123.66     28.74 o 
   3   1  16       25.86       -2.72     31.72 o 
   4   1  16       10.25       32.50     39.31 o 
  -4   2  16        0.47       29.20     28.96 o 
  -3   2  16       23.91       44.72     20.90 o 
  -2   2  16      190.75      177.26     16.25 o 
  -1   2  16      334.09      341.36     25.71 o 
   0   2  16      235.07      254.55     29.29 o 
   1   2  16      296.92      275.76     22.27 o 
   2   2  16      206.41      178.22     27.14 o 
   3   2  16       34.99       56.02     33.07 o 
   4   2  16        0.34      -16.30     60.49 o 
  -4   3  16       17.77       28.21     37.18 o 
  -3   3  16       56.49       56.68     20.56 o 
  -2   3  16      113.18      113.01     18.02 o 
  -1   3  16     1899.96     1931.16     77.93 o 
   0   3  16        7.49       41.30     16.84 o 
   1   3  16     1844.03     1865.04     41.60 o 
   2   3  16       92.19       95.44     29.49 o 
   3   3  16       47.18       47.07     32.91 o 
   4   3  16       19.31       22.18     71.88 o 
  -4   4  16       50.39       58.02     26.53 o 
  -3   4  16       10.06       46.18     21.84 o 
  -2   4  16      336.09      312.79     30.23 o 
  -1   4  16       75.93      110.69     21.73 o 
   0   4  16       47.45       53.49     21.04 o 
   1   4  16       52.99       39.69     18.37 o 
   2   4  16      350.59      341.17     30.22 o 
   3   4  16        5.05       -4.87     30.30 o 
   4   4  16       49.69       54.74     39.74 o 
  -4   5  16       19.28       39.20     30.52 o 
  -3   5  16       34.40       40.02     21.80 o 
  -2   5  16      314.74      302.03     18.42 o 
  -1   5  16      597.84      593.65     21.70 o 
   0   5  16      553.84      525.61     22.36 o 
   1   5  16      594.65      569.43     23.15 o 
   2   5  16      304.64      289.63     32.11 o 
   3   5  16       30.93       74.14     29.58 o 
   4   5  16       18.47       57.09     44.03 o 
  -4   6  16       29.54      -15.22     29.76 o 
  -3   6  16       64.91       73.08     31.38 o 
  -2   6  16      167.69      195.35     17.99 o 
  -1   6  16       95.90      120.26     18.94 o 
   0   6  16     1272.05     1373.78     85.00 o 
   1   6  16      124.63      142.41     22.10 o 
   2   6  16      138.90      127.89     29.73 o 
   3   6  16       63.90      124.94     31.04 o 
   4   6  16       21.40       -3.72     39.23 o 
  -4   7  16        6.88       -8.71     27.21 o 
  -3   7  16       78.00       87.81     25.56 o 
  -2   7  16       20.53       -2.24     24.17 o 
  -1   7  16        0.48        2.54     19.69 o 
   0   7  16       60.14       89.73     29.20 o 
   1   7  16        1.45        8.55     22.75 o 
   2   7  16       26.35       23.26     29.01 o 
   3   7  16       80.07       81.32     30.20 o 
   4   7  16        4.37       41.54     69.59 o 
  -3   8  16       29.28       40.66     25.89 o 
  -2   8  16      178.16      135.11     26.72 o 
  -1   8  16      147.96      169.07     21.12 o 
   0   8  16     1409.92     1413.82     37.21 o 
   1   8  16      120.25       82.21     39.80 o 
   2   8  16      173.03      161.73     25.20 o 
   3   8  16       32.45       32.64     35.78 o 
  -3   9  16       12.79       50.59     30.63 o 
  -2   9  16      103.77       82.55     26.69 o 
  -1   9  16      390.69      398.07     26.01 o 
   0   9  16        4.15       34.42     38.24 o 
   1   9  16      408.99      388.72     43.41 o 
   2   9  16      124.08      153.34     38.87 o 
   3   9  16       11.44       22.95     36.12 o 
  -3  10  16       60.45       37.80     48.14 o 
  -2  10  16       72.00       62.79     27.07 o 
  -1  10  16       48.47       39.44     24.63 o 
   0  10  16        6.60       31.63     59.78 o 
   1  10  16       62.72       51.07     43.44 o 
   2  10  16       74.69       61.96     31.10 o 
   3  10  16       70.49      101.70     39.56 o 
  -3  11  16       24.35       16.81     50.82 o 
  -2  11  16       35.33       27.14     28.49 o 
  -1  11  16      505.96      502.92     29.52 o 
   0  11  16        2.29      100.41     33.97 o 
   1  11  16      573.39      551.77     50.39 o 
   2  11  16       45.19       73.84     59.09 o 
   3  11  16       12.95       -8.88     28.52 o 
  -3  12  16       17.61       14.45     40.90 o 
  -2  12  16       27.43       21.21     34.52 o 
  -1  12  16       54.88       28.52     29.06 o 
   0  12  16       28.30      101.23     34.04 o 
   1  12  16       33.43       88.53     46.96 o 
   2  12  16       26.40       85.31     32.75 o 
   3  12  16       11.97       98.36    107.56 o 
  -3  13  16        1.49      -12.36     42.46 o 
  -2  13  16      125.66       99.04     33.39 o 
  -1  13  16      128.29      118.45     30.06 o 
   0  13  16       19.41       75.75     34.22 o 
   1  13  16      100.82       90.67     48.85 o 
   2  13  16      158.85      224.12     33.95 o 
   3  13  16        2.54        1.11     37.36 o 
  -2  14  16      136.88       76.09     38.10 o 
  -1  14  16        1.38       -7.55     38.86 o 
   0  14  16      407.01      541.70     78.54 o 
   2  14  16      120.97      120.48     88.50 o 
  -2  15  16        8.47       -7.13     38.85 o 
  -1  15  16        3.58       34.57     40.86 o 
   0  15  16        7.16      123.43     39.14 o 
   1  15  16        3.74      -22.90     49.27 o 
   2  15  16        9.76       31.40     36.03 o 
  -1  16  16      124.92      165.32     65.57 o 
   0  16  16      181.30      321.83    114.83 o 
   1  16  16      112.69      286.99     54.23 o 
  -1  17  16      147.81      217.70     71.20 o 
   0  17  16        0.17      120.37     63.44 o 
   1  17  16      156.16      217.78     56.84 o 
   1   0  17        0.52       -0.26     18.23 o 
   2   0  17      238.41      197.33     23.52 o 
   3   0  17        0.60      -55.96     58.41 o 
   4   0  17       42.58       21.15     28.78 o 
  -4   1  17       11.33       43.58     33.64 o 
  -3   1  17       19.46       13.22     34.29 o 
  -2   1  17      131.95      169.15     22.68 o 
  -1   1  17      363.09      405.27     30.22 o 
   0   1  17       84.33       97.25     18.66 o 
   1   1  17      333.19      332.69     23.24 o 
   2   1  17      144.34      147.20     30.16 o 
   3   1  17       21.02       -0.07     31.14 o 
   4   1  17        8.96      -41.67     41.67 o 
  -4   2  17       11.55       26.82     34.70 o 
  -3   2  17        8.92       34.10     21.39 o 
  -2   2  17      174.19      119.10     24.05 o 
  -1   2  17      396.14      462.89     20.66 o 
   0   2  17      100.96      103.51     18.84 o 
   1   2  17      368.26      372.25     23.70 o 
   2   2  17      187.85      177.81     30.77 o 
   3   2  17        7.37       52.93     40.56 o 
   4   2  17       18.98      -25.83     63.97 o 
  -4   3  17        8.02        5.06     28.03 o 
  -3   3  17      157.54      154.58     26.00 o 
  -2   3  17       34.99       -1.23     27.53 o 
  -1   3  17      191.92      253.73     43.14 o 
   0   3  17       91.50      109.28     19.00 o 
   1   3  17      230.83      219.00     23.07 o 
   2   3  17       24.43       26.49     28.36 o 
   3   3  17      173.10      165.04     35.25 o 
   4   3  17        7.74      -21.79     75.65 o 
  -4   4  17       21.65       70.32     28.77 o 
  -3   4  17       58.35       91.57     25.82 o 
  -2   4  17       45.24       19.36     18.64 o 
  -1   4  17       15.05       82.94     31.13 o 
   0   4  17      336.41      320.50     24.63 o 
   1   4  17       27.86       50.12     21.90 o 
   2   4  17       49.71       33.47     30.45 o 
   3   4  17       69.36       89.91     33.67 o 
   4   4  17       20.19        3.67     58.08 o 
  -4   5  17        6.63       44.42     26.43 o 
  -3   5  17       67.63      103.68     22.09 o 
  -2   5  17        1.37       -2.61     21.48 o 
  -1   5  17      107.08      122.72     24.47 o 
   0   5  17      718.02      773.81     27.34 o 
   1   5  17      107.01      115.56     23.42 o 
   2   5  17        2.48      -11.12     31.01 o 
   3   5  17       67.64       77.62     33.92 o 
   4   5  17        5.86      -23.61     80.32 o 
  -3   6  17       22.08       53.39     34.63 o 
  -2   6  17      280.91      228.25     23.26 o 
  -1   6  17      157.18      162.58     23.50 o 
   0   6  17      417.06      348.99     32.64 o 
   1   6  17      168.43      174.91     26.08 o 
   2   6  17      307.35      269.77     32.72 o 
   3   6  17       16.55       45.72     29.46 o 
  -3   7  17        1.39       15.97     25.81 o 
  -2   7  17      279.48      271.66     30.57 o 
  -1   7  17       62.37       93.01     20.20 o 
   0   7  17        2.71       15.67     21.79 o 
   1   7  17       71.88       68.29     29.10 o 
   2   7  17      256.19      248.17     33.41 o 
   3   7  17        4.37       -4.75     30.89 o 
  -3   8  17       19.61       60.06     25.40 o 
  -2   8  17      148.68       89.93     26.55 o 
  -1   8  17      143.54      191.58     25.52 o 
   0   8  17       44.05       52.13     24.69 o 
   1   8  17      180.82      172.62     31.03 o 
   2   8  17      118.06      118.84     26.98 o 
   3   8  17       18.75       36.43     37.65 o 
  -3   9  17       22.28       -3.78     49.13 o 
  -2   9  17      103.17       86.91     28.02 o 
  -1   9  17      497.39      532.61     25.13 o 
   0   9  17      183.05      140.47     34.05 o 
   1   9  17      467.60      438.49     46.89 o 
   2   9  17      101.95      123.14     34.87 o 
   3   9  17       27.20       39.95     38.85 o 
  -3  10  17       18.25        8.64     47.01 o 
  -2  10  17       12.98        2.61     29.05 o 
  -1  10  17       39.66       55.35     26.26 o 
   0  10  17      222.22      197.44     33.59 o 
   1  10  17       21.46      -22.04     44.66 o 
   2  10  17       13.92      -28.95     33.17 o 
   3  10  17       15.38        5.22     39.48 o 
  -3  11  17      117.50       82.71     40.04 o 
  -2  11  17       29.50       14.10     31.28 o 
  -1  11  17      127.83      103.62     27.60 o 
   0  11  17        6.78      154.71     37.38 o 
   1  11  17      156.21      114.72     45.75 o 
   2  11  17       23.82        1.73     30.69 o 
   3  11  17       94.52      144.38     39.16 o 
  -2  12  17       34.45       38.69     32.23 o 
  -1  12  17       79.91       64.72     29.43 o 
   0  12  17       45.59      159.53     36.91 o 
   1  12  17       74.88      109.24     46.62 o 
   2  12  17       33.19       99.16     37.34 o 
  -2  13  17       75.09       70.51     33.54 o 
  -1  13  17       28.31       -7.67     45.76 o 
   0  13  17      253.12      386.17    112.47 o 
   1  13  17       31.52       10.17     47.51 o 
   2  13  17       70.11      163.85     32.87 o 
  -2  14  17      115.48       56.67     41.52 o 
  -1  14  17        7.72       10.45     38.63 o 
   0  14  17      706.06      872.88    149.96 o 
   2  14  17      124.70       87.93     74.90 o 
  -1  15  17        7.69       18.66     41.14 o 
   0  15  17        0.42      114.25     41.96 o 
   1  15  17       12.08        5.03     55.46 o 
  -1  16  17       59.64       46.33     64.22 o 
   0  16  17       10.00      128.10     41.46 o 
   1  16  17       57.70      269.51     59.67 o 
   0   0  18      204.22      247.87     43.48 o 
   1   0  18       47.56       55.46     24.33 o 
   2   0  18        0.96      -22.05     29.37 o 
   3   0  18       12.41      -35.65     35.65 o 
   4   0  18        2.92       28.04     65.01 o 
  -3   1  18       84.08       40.57     38.94 o 
  -2   1  18        7.84       20.26     22.58 o 
  -1   1  18      550.18      542.86     26.52 o 
   0   1  18      574.29      618.13     22.16 o 
   1   1  18      540.30      457.51     24.15 o 
   2   1  18       10.07       28.74     30.42 o 
   3   1  18       74.80       97.54     34.30 o 
  -3   2  18       12.00        6.00     35.70 o 
  -2   2  18      243.52      271.31     24.97 o 
  -1   2  18       47.17       57.84     22.83 o 
   0   2  18      763.01      820.76     28.83 o 
   1   2  18       32.82       41.73     23.91 o 
   2   2  18      229.06      224.88     32.64 o 
   3   2  18       13.16       26.04     33.16 o 
  -3   3  18       48.68       50.38     35.58 o 
  -2   3  18       58.40       22.92     25.63 o 
  -1   3  18      397.49      479.59     49.73 o 
   0   3  18      255.72      268.43     24.82 o 
   1   3  18      312.05      263.51     23.28 o 
   2   3  18       62.58       45.42     31.84 o 
   3   3  18       53.86       43.52     36.93 o 
  -3   4  18       32.63       74.15     25.12 o 
  -2   4  18       72.15       26.23     34.72 o 
  -1   4  18      101.05      191.33     33.26 o 
   0   4  18      360.44      342.39     27.48 o 
   1   4  18      137.38      202.00     24.54 o 
   2   4  18       74.53       71.70     34.46 o 
   3   4  18       24.77       -4.71     38.24 o 
  -3   5  18       37.44       52.13     21.52 o 
  -2   5  18       13.98      -25.00     26.06 o 
  -1   5  18       83.81       95.10     56.88 o 
   0   5  18       13.62        8.58     23.62 o 
   1   5  18      134.60      118.07     24.22 o 
   2   5  18       10.06       14.77     34.42 o 
   3   5  18       41.19       93.90     38.43 o 
  -3   6  18        1.03        5.44     26.43 o 
  -2   6  18      299.24      226.80     23.47 o 
  -1   6  18        5.40       31.82     33.73 o 
   0   6  18      156.04      125.68     32.60 o 
   1   6  18        9.28       21.50     24.00 o 
   2   6  18      326.73      289.36     40.42 o 
   3   6  18        1.54       41.70     32.66 o 
  -3   7  18       17.46       45.95     26.77 o 
  -2   7  18       11.25       18.65     26.49 o 
  -1   7  18      230.10      223.57     25.56 o 
   0   7  18      598.77      576.01     34.61 o 
   1   7  18      249.32      218.08     31.06 o 
   2   7  18       17.53       20.20     27.56 o 
   3   7  18       14.51       -1.68     32.30 o 
  -3   8  18       10.64       81.46     34.29 o 
  -2   8  18       31.43       30.82     27.82 o 
  -1   8  18       65.66      118.31     26.00 o 
   0   8  18        4.96       -3.80     34.80 o 
   1   8  18       72.42      112.01     30.31 o 
   2   8  18       35.22       85.03     36.12 o 
   3   8  18        9.24       36.84     39.52 o 
  -3   9  18       56.38       49.14     37.30 o 
  -2   9  18       37.64       -9.33     31.00 o 
  -1   9  18      380.45      416.13     28.17 o 
   0   9  18        8.75        0.17     28.87 o 
   1   9  18      372.84      313.49     34.55 o 
   2   9  18       28.84       65.41     36.11 o 
   3   9  18       60.74      144.85     71.43 o 
  -3  10  18       46.07        2.03     35.87 o 
  -2  10  18       57.43        1.93     30.45 o 
  -1  10  18       57.74       79.62     26.55 o 
   0  10  18      147.95      210.06     29.32 o 
   1  10  18       42.50        7.60     48.41 o 
   2  10  18       49.32       36.45     32.25 o 
   3  10  18       54.17      135.44     73.61 o 
  -2  11  18        8.45        3.14     32.01 o 
  -1  11  18      103.36      127.26     26.56 o 
   0  11  18      207.94      328.58     35.13 o 
   1  11  18      133.26      136.86     52.18 o 
   2  11  18       13.71        3.98     35.38 o 
  -2  12  18      151.29      183.63     34.43 o 
  -1  12  18       57.38       57.73     33.28 o 
   0  12  18      454.12      659.86     75.60 o 
   1  12  18       67.43       87.15     53.33 o 
   2  12  18      141.79      181.17     36.54 o 
  -2  13  18       16.80       10.49     42.83 o 
  -1  13  18       21.64       42.74     38.03 o 
   0  13  18       81.90      167.07     77.11 o 
   1  13  18       25.30       -8.85     55.44 o 
   2  13  18        9.52       38.76     30.39 o 
  -1  14  18       42.71       80.82     42.79 o 
   0  14  18      255.11      420.99     64.22 o 
  -1  15  18      109.55       48.08     53.49 o 
   0  15  18       76.97      303.44     65.02 o 
   1   0  19       11.41       18.81     24.21 o 
   2   0  19        0.35       -3.76     31.50 o 
   3   0  19        4.36        5.01     50.76 o 
  -3   1  19       31.07       52.73     42.72 o 
  -2   1  19      133.76      142.56     32.81 o 
  -1   1  19       59.74      100.61     24.60 o 
   0   1  19       14.61       34.98     20.73 o 
   1   1  19       36.59       18.17     24.24 o 
   2   1  19      115.23      124.89     32.08 o 
   3   1  19       35.65       38.88     36.22 o 
  -3   2  19       24.20       -0.71     46.95 o 
  -2   2  19       43.30       55.82     25.16 o 
  -1   2  19      131.55      122.47     33.20 o 
   0   2  19      101.30      127.44     25.70 o 
   1   2  19      131.12      162.28     27.07 o 
   2   2  19       48.73       58.45     33.25 o 
   3   2  19       33.22       48.14     42.03 o 
  -3   3  19       15.29      -40.83     56.86 o 
  -2   3  19       11.88       16.53     24.95 o 
  -1   3  19       92.22      100.67     32.80 o 
   0   3  19      130.45      125.36     26.03 o 
   1   3  19       84.21       59.68     27.93 o 
   2   3  19        7.21      -28.44     35.22 o 
   3   3  19       15.58       28.72     37.95 o 
  -3   4  19       35.47       18.49     37.63 o 
  -2   4  19       70.85       85.55     46.99 o 
  -1   4  19      338.11      345.02     32.25 o 
   0   4  19       26.26        6.99     25.52 o 
   1   4  19      339.52      384.41     38.55 o 
   2   4  19       72.30       45.81     36.00 o 
   3   4  19       23.39       46.66     49.77 o 
  -3   5  19        5.81       65.92     42.01 o 
  -2   5  19        5.83      -35.27     41.56 o 
  -1   5  19      104.12      167.97     86.59 o 
   0   5  19       11.31       32.04     26.13 o 
   1   5  19       87.23       93.71     26.85 o 
   2   5  19        3.64       31.24     36.03 o 
   3   5  19        7.24       12.45     39.52 o 
  -3   6  19       10.81       36.70     29.17 o 
  -2   6  19       36.83      -26.12     41.50 o 
  -1   6  19      135.02      179.20     38.82 o 
   0   6  19      118.51      158.58     28.52 o 
   1   6  19      106.03       87.56     33.54 o 
   2   6  19       30.79       34.40     27.22 o 
   3   6  19       12.36       45.24     57.76 o 
  -3   7  19       28.95       21.08     51.15 o 
  -2   7  19      218.81      239.50     40.32 o 
  -1   7  19       31.11       87.27     79.95 o 
   0   7  19       89.54       61.79     31.75 o 
   1   7  19       49.90       51.14     33.79 o 
   2   7  19      233.91      245.93     47.61 o 
   3   7  19       23.32       87.11     66.43 o 
  -3   8  19       10.38       13.66     34.27 o 
  -2   8  19       40.82      -11.45     32.85 o 
  -1   8  19       29.11       82.54     86.73 o 
   0   8  19       12.49       19.70     52.00 o 
   1   8  19       27.10       37.32     34.22 o 
   2   8  19       37.60       44.16     47.19 o 
   3   8  19       12.59       12.51     69.58 o 
  -2   9  19       16.35      -26.60     33.70 o 
  -1   9  19      144.40      223.02     30.49 o 
   0   9  19        6.27      -33.56     52.27 o 
   1   9  19      139.91      137.47     34.83 o 
   2   9  19        8.27       32.54     33.01 o 
  -2  10  19       27.14       -5.79     32.95 o 
  -1  10  19      134.19      214.36     34.97 o 
   0  10  19       51.68       63.50     33.58 o 
   1  10  19      117.33       78.76     40.39 o 
   2  10  19       25.91       41.80     69.14 o 
  -2  11  19       12.74       -3.11     30.52 o 
  -1  11  19       41.19       78.13     41.11 o 
   0  11  19        2.08       69.04     46.67 o 
   1  11  19       40.89       38.65     53.63 o 
   2  11  19       18.60       44.40     34.29 o 
  -2  12  19       94.76       84.66     35.81 o 
  -1  12  19       48.53       78.76     72.38 o 
   0  12  19       94.04      146.83     36.17 o 
   1  12  19       55.13       56.87     53.45 o 
   2  12  19       78.69       13.71     64.98 o 
  -1  13  19       13.58       58.46     45.76 o 
   0  13  19        0.69       41.39     36.56 o 
   1  13  19       15.35      -34.71     54.15 o 
  -1  14  19       21.47       96.06     57.94 o 
   0  14  19       24.69       91.08     53.72 o 
   0   0  20       22.62       27.25     31.09 o 
   1   0  20       18.93        4.38     22.60 o 
   2   0  20       32.46       31.70     35.74 o 
   3   0  20        0.12      -35.41     41.82 o 
  -3   1  20        9.58       35.45     38.79 o 
  -2   1  20       72.03      114.64     36.89 o 
  -1   1  20      167.25      220.70     35.38 o 
   0   1  20      109.02      130.26     22.82 o 
   1   1  20      159.36      159.80     40.99 o 
   2   1  20       63.09       45.13     32.87 o 
   3   1  20        7.02      -21.05     44.38 o 
  -3   2  20       16.55       25.46     38.02 o 
  -2   2  20       25.09       10.56     24.10 o 
  -1   2  20        4.76       -0.20     32.35 o 
   0   2  20       74.04       74.53     28.23 o 
   1   2  20       11.01       43.26     27.40 o 
   2   2  20       22.58        6.59     42.12 o 
   3   2  20       17.89       78.04     42.03 o 
  -3   3  20       16.63      -28.66     37.20 o 
  -2   3  20       14.52        0.55     40.50 o 
  -1   3  20        7.51       67.02     51.66 o 
   0   3  20        4.18       28.56     27.62 o 
   1   3  20        7.30       19.28     29.43 o 
   2   3  20       21.35      -23.33     36.88 o 
   3   3  20       14.16       90.26     43.42 o 
  -3   4  20       24.42       14.69     69.42 o 
  -2   4  20       72.78       51.25     78.06 o 
  -1   4  20      273.05      326.18     45.78 o 
   0   4  20      260.38      234.94     29.31 o 
   1   4  20      303.85      280.00     37.46 o 
   2   4  20       78.59       87.20     35.97 o 
   3   4  20       26.43       27.77     50.88 o 
  -3   5  20       37.91       11.78     45.97 o 
  -2   5  20       58.01       40.65     64.71 o 
  -1   5  20       49.75       64.31     28.40 o 
   0   5  20        7.38       34.35     28.34 o 
   1   5  20       43.55       25.68     25.71 o 
   2   5  20       52.92       73.15     37.59 o 
   3   5  20       39.65       -3.73     61.49 o 
  -2   6  20       46.46      -23.73     40.66 o 
  -1   6  20        0.78       78.86     35.01 o 
   0   6  20       31.08       21.87     28.43 o 
   1   6  20        4.49       44.19     34.49 o 
   2   6  20       50.30      120.37     38.92 o 
   3   6  20       17.90       86.74     56.20 o 
  -2   7  20       59.76      125.87     70.46 o 
  -1   7  20      284.07      374.20     59.09 o 
   0   7  20      124.50      164.99     30.86 o 
   1   7  20      275.46      270.70     33.46 o 
   2   7  20       65.42      146.72     71.28 o 
  -2   8  20       10.32       27.79     53.60 o 
  -1   8  20       10.66       12.27     74.99 o 
   0   8  20       10.49      -35.19     56.72 o 
   1   8  20       13.55      -16.90     35.20 o 
   2   8  20       14.63       -8.85     39.15 o 
  -2   9  20       16.33      -38.48     55.28 o 
  -1   9  20       60.86      108.96     41.32 o 
   1   9  20       60.40       51.13     39.09 o 
   2   9  20       13.04       -8.10     37.38 o 
  -2  10  20       36.85      -34.31     40.95 o 
  -1  10  20      168.97      196.85     56.76 o 
   0  10  20       43.00      146.78     38.22 o 
   1  10  20      140.86      138.42     37.19 o 
   2  10  20       30.76      109.16     62.89 o 
  -1  11  20        1.08       24.01     38.31 o 
   0  11  20        3.92      152.36     55.68 o 
   1  11  20        0.48       60.34     38.45 o 
  -1  12  20       42.55      145.34     48.29 o 
   0  12  20      291.79      278.18     36.95 o 
   1  12  20       36.38       46.71     66.19 o 
   0  13  20       26.19       25.34     52.59 o 
   1   0  21       19.41       32.52     27.01 o 
   2   0  21       54.01       43.33     37.05 o 
  -2   1  21       21.22       75.09     33.71 o 
  -1   1  21       54.19       51.73     27.20 o 
   0   1  21       97.37       69.35     29.34 o 
   1   1  21       60.66       76.24     56.61 o 
   2   1  21       21.85       -6.31     36.94 o 
  -2   2  21       20.77       44.78     45.61 o 
  -1   2  21      121.77      197.48     73.19 o 
   0   2  21      297.60      245.75     33.96 o 
   1   2  21      135.94      150.24     32.44 o 
   2   2  21       24.60       18.80     38.85 o 
  -2   3  21       14.30       15.53     42.77 o 
  -1   3  21        4.30       62.48     54.15 o 
   0   3  21      357.80      322.47     32.37 o 
   1   3  21        2.34       24.92     26.84 o 
   2   3  21       12.82       49.52     36.30 o 
  -2   4  21       53.21      107.18     35.88 o 
  -1   4  21       10.86       62.88     39.04 o 
   0   4  21        0.53       30.82     31.80 o 
   1   4  21        6.65        1.99     28.66 o 
   2   4  21       48.60       17.53     41.23 o 
  -2   5  21       48.52       30.14     70.61 o 
  -1   5  21        9.75       38.90     36.20 o 
   0   5  21      447.57      427.63     32.95 o 
   1   5  21       14.94        7.66     33.99 o 
   2   5  21       49.94       45.38     39.07 o 
  -2   6  21        6.19      -47.40     56.55 o 
  -1   6  21       90.92      144.55     32.43 o 
   0   6  21       14.46      -13.07     32.04 o 
   1   6  21      105.46      140.47     38.68 o 
   2   6  21        8.19      104.97     38.75 o 
  -2   7  21        8.65       67.87     73.06 o 
  -1   7  21       80.59      143.61     57.12 o 
   0   7  21       39.05       41.48     37.29 o 
   1   7  21       95.34      124.09     39.88 o 
   2   7  21        6.74       63.81     39.94 o 
  -1   8  21       76.67      103.59     99.93 o 
   0   8  21        3.40       13.91     41.60 o 
   1   8  21       75.44       17.61     37.49 o 
   2   8  21       17.24      -18.18     56.11 o 
  -1   9  21        5.27       99.40     45.52 o 
   0   9  21       70.44       41.46     33.64 o 
   1   9  21        8.99      -40.28     40.62 o 
  -1  10  21       65.29       58.61     62.48 o 
   0  10  21       63.81      211.54     63.02 o 
   1  10  21       65.63       36.06     57.45 o 
   0   0  22        6.82      -18.58     54.79 o 
   1   0  22      102.29      181.96     31.39 o 
   2   0  22       11.50       -3.64     40.27 o 
  -2   1  22        1.99       28.58     46.81 o 
  -1   1  22       36.17      110.45     71.81 o 
   0   1  22       12.56       18.56     30.94 o 
   1   1  22       23.03       27.83     28.00 o 
   2   1  22        0.38       -2.46     39.71 o 
  -2   2  22       15.00      -17.58     62.67 o 
  -1   2  22       43.46       50.56     45.50 o 
   0   2  22       25.82       11.94     39.67 o 
   1   2  22       48.41       14.13     29.65 o 
   2   2  22       17.37       66.68     38.49 o 
  -2   3  22       13.11      -39.71     55.18 o 
  -1   3  22       48.50      131.95     31.82 o 
   0   3  22       82.84       76.81     30.70 o 
   1   3  22       43.76       43.65     36.03 o 
   2   3  22       16.30       47.91     43.61 o 
  -2   4  22       16.16       54.82     47.25 o 
  -1   4  22       10.30        6.15     32.20 o 
   0   4  22      148.67      181.65     29.78 o 
   1   4  22       12.01       -0.28     29.15 o 
   2   4  22       10.24       -0.89     32.50 o 
  -2   5  22       34.86      141.78     56.13 o 
  -1   5  22        2.54       61.18     57.53 o 
   0   5  22      119.48      163.48     30.04 o 
   1   5  22        6.39       44.61     52.52 o 
  -1   6  22       33.87      165.26     35.57 o 
   0   6  22      114.30       16.50     30.39 o 
   1   6  22       35.30       30.75     37.68 o 
  -1   7  22       36.20       32.82     39.57 o 
   0   7  22        7.58       57.89     57.36 o 
   1   7  22       32.12       28.80     37.24 o 
  -1   8  22      113.83      182.80    106.52 o 
   0   8  22        0.01      -14.91     38.54 o 
   0   9  22        0.05      -25.16     60.01 o 
   1   0  23       26.92      105.30     32.25 o 
  -1   1  23        0.03       47.98    104.02 o 
   0   1  23       23.27       38.83     35.62 o 
   1   1  23        1.22      -20.55     31.04 o 
  -1   2  23        4.65      -26.65     37.75 o 
   0   2  23        1.70       62.97     34.11 o 
   1   2  23        2.68      -10.10     35.52 o 
  -1   3  23       15.98      109.01     45.48 o 
   0   3  23        0.11       -9.30     49.42 o 
   1   3  23       16.11       23.91     34.78 o 
  -1   4  23       10.75       50.00     40.33 o 
   0   4  23       25.59       67.67     36.31 o 
   1   4  23        9.55       58.12     55.10 o 
  -1   5  23       29.22      185.92     62.18 o 
   0   5  23        4.43       34.36     39.01 o 
   1   5  23       32.32       61.15     55.20 o 
  -1   6  23       21.74      211.96     64.52 o 
   0   7  23        1.95       40.17     92.97 o 
   0   0  24        9.03      -53.87     66.71 o 
   0   1  24        2.21       89.02     52.70 o 
   0   2  24       14.19       13.69     68.06 o 
   0   3  24       43.75       16.99     37.18 o 
                                                 
